# Supplementary material for: Leafy and weedy seadragon genomes connect genic and repetitive DNA features to the extravagant biology of syngnathid fishes
Source: Proc Natl Acad Sci U S A. 2022 Jun 22;119(26):e2119602119. doi: 10.1073/pnas.2119602119 (PMC9245644; doi:10.1073/pnas.2119602119)
Supplement: Supplementary File [file pnas.2119602119.sd01.xlsx]

## Sheet: Sheet1
Repeat_Cluster	%genome_bp_peq	%genome_bp_pta	Abundance_rank_peq	Abundance_rank_pta	class_cons_peq	class_cons_pta	class_2nd_peq	class_2nd_pta	total_bp_in_peq	total_bp_in_pta	total_bp_in_non-dragons	prop_total_bp_dragons
20902	3.90146	1.32939	1	4	Unknown[N=1387]	Unknown[N=752]	LTR/Unknown[N=350]	LTR/Unknown[N=329]	2.60031e+09	8.66965e+08	19400	0.999994
10278	1.94954	2.01738	2	1	LINE/RTE-Bov[N=20557]	LINE/RTE-Bov[N=21134]	Unknown[N=712]	Unknown[N=714]	1.29936e+09	1.31564e+09	5.00855e+08	0.839256
14395	1.50748	1.59839	3	3	DNA/TcMar-Tc1[N=14878]	DNA/TcMar-Tc1[N=15241]	Unknown[N=683]	Unknown[N=661]	1.00473e+09	1.0424e+09	1.40558e+08	0.935751
13688	1.50458	0.307536	4	27	DNA/TcMar-Tc1[N=111]	Unknown[N=184]	Unknown[N=110]	NA	1.0028e+09	1.97468e+08	61000	0.999949
10626	1.46966	1.73828	5	2	LINE/RTE-Bov[N=13912]	LINE/RTE-Bov[N=14487]	DNA/TcMar-Tc1[N=861]	DNA/TcMar-Tc1[N=924]	9.79523e+08	1.13363e+09	2.39901e+08	0.898047
10817	1.04293	0.735338	6	12	LINE/Rex-Babar[N=8417]	LINE/Rex-Babar[N=7076]	LINE[N=288]	LINE[N=228]	6.9511e+08	4.79554e+08	6.02405e+07	0.951218
33892	1.01529	1.07671	7	5	LTR/Ngaro[N=21327]	LTR/Ngaro[N=21916]	NA	NA	6.76685e+08	7.02182e+08	6.2477e+07	0.956654
11936	0.976166	1.03569	8	6	LINE/RTE-Bov[N=20113]	LINE/RTE-Bov[N=20442]	LINE[N=1305]	LINE[N=1418]	650611100	6.75431e+08	8.89871e+08	0.598418
30046	0.885903	0.874699	9	8	LTR/Ngaro[N=20609]	LTR/Ngaro[N=20219]	DNA/TcMar-Tigger[N=1571]	DNA/TcMar-Tigger[N=1622]	5.90451e+08	5.70438e+08	5.54779e+07	0.954391
10825	0.879161	0.946936	10	7	LINE/Rex-Babar[N=8797]	LINE/Rex-Babar[N=9024]	Unknown[N=71]	Unknown[N=70]	5.85958e+08	6.17548e+08	1.82613e+07	0.985053
28855	0.7195	0.733783	11	13	DNA/TcMar-Tigger[N=17220]	DNA/TcMar-Tigger[N=17212]	Unknown[N=26]	Unknown[N=40]	4.79544e+08	4.7854e+08	2.66299e+08	0.782503
12468	0.686951	0.716984	12	14	DNA/TcMar-Tc1[N=6698]	DNA/TcMar-Tc1[N=6753]	DNA/TcMar[N=237]	DNA/TcMar[N=254]	4.5785e+08	4.67584e+08	6.92172e+07	0.930411
18672	0.657751	0.838671	13	9	DNA/TcMar-Tc1[N=25716]	DNA/TcMar-Tc1[N=28066]	DNA/CMC-EnSpm[N=38]	DNA/CMC-EnSpm[N=31]	4.38389e+08	5.46943e+08	4.4633e+08	0.688243
11220	0.629265	0.7565	14	10	LINE/RTE-Bov[N=16276]	LINE/RTE-Bov[N=17611]	Unknown[N=616]	Unknown[N=750]	4.19403e+08	4.93355e+08	3.80742e+08	0.705649
19615	0.624445	0.500782	15	17	DNA/TcMar-Tc1[N=22002]	DNA/TcMar-Tc1[N=20584]	DNA/TcMar-Mariner[N=365]	DNA/TcMar-Mariner[N=401]	4.16191e+08	3.26587e+08	3.7542e+08	0.664263
19689	0.595402	0.521693	16	16	DNA/TcMar-Tc1[N=18576]	DNA/TcMar-Tc1[N=17798]	DNA/TcMar-Mariner[N=814]	DNA/TcMar-Mariner[N=772]	3.96833e+08	3.40224e+08	9.15718e+08	0.445951
17786	0.560052	0.748035	17	11	DNA/TcMar-Tc1[N=23012]	DNA/TcMar-Tc1[N=25512]	LINE/Rex-Babar[N=65]	LINE/Rex-Babar[N=43]	3.73273e+08	4.87834e+08	4.0383e+08	0.680751
24647	0.461034	0.484405	18	18	DNA/hAT-Charlie[N=4821]	DNA/hAT-Charlie[N=4942]	DNA/hAT-Ac[N=2240]	DNA/hAT-Ac[N=2326]	3.07277e+08	3.15907e+08	6.2447e+06	0.990079
11928	0.435478	0.632864	19	15	LINE/RTE-Bov[N=9306]	LINE/RTE-Bov[N=10359]	LINE[N=545]	LINE[N=627]	2.90245e+08	4.12725e+08	2.85461e+08	0.711198
16255	0.424906	0.433655	20	20	DNA/TcMar-Tc1[N=7179]	DNA/TcMar-Tc1[N=7238]	NA	NA	2.83198e+08	2.8281e+08	1.15106e+08	0.831004
11879	0.292755	0.45771	27	19	LINE/RTE-Bov[N=7930]	LINE/RTE-Bov[N=9130]	LINE[N=422]	LINE[N=551]	1.9512e+08	2.98498e+08	2.0612e+08	0.705432
