# Supplementary material for: Leafy and weedy seadragon genomes connect genic and repetitive DNA features to the extravagant biology of syngnathid fishes
Source: Proc Natl Acad Sci U S A. 2022 Jun 22;119(26):e2119602119. doi: 10.1073/pnas.2119602119 (PMC9245644; doi:10.1073/pnas.2119602119)
Supplement: Supplementary File [file pnas.2119602119.sd02.xlsx]

## Sheet: all_sig_fams_keybranches
FamilyID	KO	KO_desc	Top_blastp_hit_from_family	Eval_top_blastp_hit_from_family	S_acus	H_comes	P_eques*	P_taeniolatus*	seadragon_anc*	D_excisus	syngnathid_anc*	S_splendidus
fam_1	K09228	KRAB; KRAB domain-containing zinc finger protein	zinc finger protein 260-like isoform X6 [Syngnathus acus]	0	55	237	74	84	0	64	0	77
fam_11	no_KO	no_KO	paraneoplastic antigen Ma3 homolog [Oryzias latipes]	0	18	7	50	36	0	51	0	50
fam_3	no_KO	no_KO	RNA-binding protein 4B-like [Xiphophorus maculatus]	0	110	28	34	55	0	73	0	41
fam_40	no_KO	no_KO	proteinase-activated receptor 2 [Oryzias latipes]	0	24	0	29	26	0	116	0	39
fam_593	no_KO	no_KO	no_characterized_hit	no_characterized_hit	0	0	8	0	27	-3	0	13
fam_119	K08807	PIM3; proto-oncogene serine/threonine-protein kinase Pim-3 [EC:2.7.11.1]	serine/threonine-protein kinase pim-3 [Takifugu rubripes]	0	0	-4	6	0	4	0	0	0
fam_320	K15009	SHANK; SH3 and multiple ankyrin repeat domains protein	SH3 and multiple ankyrin repeat domains protein 3-like isoform X2 [Oryzias latipes]	0	0	-5	5	0	0	6	0	0
fam_2	K22614	NLRC3, NOD3; NLR family CARD domain-containing protein 3	NACHT, LRR and PYD domains-containing protein 3-like isoform X2 [Xiphophorus maculatus]	0	20	1	4	2	0	6	0	82
fam_602	no_KO	no_KO	protein ANTAGONIST OF LIKE HETEROCHROMATIN PROTEIN 1 [Oryzias latipes]	0	-2	0	4	0	2	0	0	-3
fam_25	K10380	ANK; ankyrin	ankyrin-3-like isoform X28 [Xiphophorus maculatus]	0	-5	0	3	-5	0	12	0	0
fam_31	K06553	VPREB, CD179a; pre-B lymphocyte gene	immunoglobulin lambda-1 light chain-like isoform X2 [Danio rerio]	9e-54	9	6	3	8	0	1	0	4
fam_421	no_KO	no_KO	no_characterized_hit	no_characterized_hit	0	-10	3	0	3	0	0	0
fam_688	K24479	ASTN; astrotactin	astrotactin-2 isoform X1 [Xiphophorus maculatus]	0	-2	-4	3	0	0	17	0	0
fam_208	K05693	PTPRM; receptor-type tyrosine-protein phosphatase mu [EC:3.1.3.48]	receptor-type tyrosine-protein phosphatase mu-like isoform X3 [Xiphophorus maculatus]	0	0	-4	2	0	0	33	0	0
fam_391	K23380	FREM1_2; FRAS1-related extracelluar matrix protein 1/2	FRAS1-related extracellular matrix protein 2-like [Xiphophorus maculatus]	0	0	0	2	0	0	12	0	0
fam_407	K06838	SLIT1; slit 1	slit homolog 1 protein isoform X1 [Oryzias latipes]	0	0	0	2	0	0	22	0	0
fam_452	K10381	DSP; desmoplakin	plectin-like isoform X1 [Xiphophorus maculatus]	0	0	0	2	-3	0	0	0	0
fam_500	K12888	HNRNPU; heterogeneous nuclear ribonucleoprotein U	heterogeneous nuclear ribonucleoprotein U-like protein 2 isoform X2 [Xiphophorus maculatus]	0	15	0	2	0	0	-2	0	-2
fam_532	K10594	HERC1; E3 ubiquitin-protein ligase HERC1 [EC:2.3.2.26]	probable E3 ubiquitin-protein ligase HERC1 isoform X3 [Xiphophorus maculatus]	0	-2	0	2	-3	0	15	0	-3
fam_1207	no_KO	no_KO	piggyBac transposable element-derived protein 2-like isoform X2 [Xiphophorus maculatus]	0	5	-2	1	0	0	0	0	-3
fam_2260	no_KO	no_KO	no_characterized_hit	no_characterized_hit	0	-2	1	-2	0	2	0	-2
fam_3368	no_KO	no_KO	no_characterized_hit	no_characterized_hit	0	0	1	0	0	0	0	0
fam_35	no_KO	no_KO	netrin receptor DCC isoform X4 [Syngnathus acus]	4e-119	3	5	1	11	0	6	0	1
fam_3526	no_KO	no_KO	no_characterized_hit	no_characterized_hit	0	0	1	0	0	0	0	0
fam_484	no_KO	no_KO	zinc finger BED domain-containing protein 4-like [Oryzias latipes]	0	0	-2	1	0	0	0	-2	0
fam_531	no_KO	no_KO	PREDICTED: piggyBac transposable element-derived protein 4-like [Hippocampus comes]	0	-2	0	1	0	0	0	0	-2
fam_10	K24220	MYH1s; myosin heavy chain 1/2/3/4/8/13/7B/15	myosin heavy chain, fast skeletal muscle-like [Danio rerio]	0	-9	0	0	0	0	34	0	0
fam_101	K13912	DMBT1; deleted in malignant brain tumors 1 protein	scavenger receptor cysteine-rich type 1 protein M130-like isoform X1 [Xiphophorus maculatus]	0	0	0	0	0	0	0	-2	0
fam_103	K13858	SLC4A7, NBC3; solute carrier family 4 (sodium bicarbonate cotransporter), member 7	band 3 anion exchange protein [Xiphophorus maculatus]	0	0	0	0	0	0	20	0	0
fam_104	no_KO	no_KO	general transcription factor II-I repeat domain-containing protein 2B-like [Oryzias latipes]	0	12	-11	0	-4	-4	18	0	-14
fam_105	K04525	SERPINA; serpin A	LOW QUALITY PROTEIN: leukocyte elastase inhibitor A-like [Xiphophorus maculatus]	0	-3	0	0	-2	0	7	0	0
fam_106	K00710	GALNT; polypeptide N-acetylgalactosaminyltransferase [EC:2.4.1.41]	polypeptide N-acetylgalactosaminyltransferase 14 [Xiphophorus maculatus]	0	0	0	0	0	0	12	0	0
fam_1063	K19346	SYNE2; nesprin-2	nesprin-2-like isoform X6 [Xiphophorus maculatus]	0	0	-2	0	0	0	11	0	0
fam_107	K05719	ITGB1, CD29; integrin beta 1	integrin beta-3 [Oryzias latipes]	0	-3	0	0	0	-3	13	0	0
fam_1070	K16500	PCDH15, USH1F; protocadherin-15	protocadherin-15-like isoform X2 [Xiphophorus maculatus]	0	0	0	0	0	0	22	0	0
fam_1080	K18598	EML6; echinoderm microtubule-associated protein-like 6	echinoderm microtubule-associated protein-like 5 isoform X3 [Xiphophorus maculatus]	0	0	0	0	0	0	8	0	0
fam_1087	no_KO	no_KO	syncytin-B-like [Oryzias latipes]	0	0	0	0	-1	0	0	0	0
fam_109	K04911	KCNH8, KV12.1; potassium voltage-gated channel Eag-related subfamily H member 8	potassium voltage-gated channel subfamily H member 1-like isoform X4 [Oryzias latipes]	0	0	0	0	-2	0	14	0	5
fam_1097	K00355	NQO1; NAD(P)H dehydrogenase (quinone) [EC:1.6.5.2]	PREDICTED: NAD(P)H dehydrogenase [quinone] 1 isoform X2 [Hippocampus comes]	0	0	0	0	0	8	0	0	0
fam_110	K21125	MUC5AC; mucin-5AC	mucin-5AC-like [Xiphophorus maculatus]	0	0	0	0	0	0	0	0	0
fam_111	K23284	C1QL; C1q-related factor	cingulin-like protein 1 isoform X1 [Xiphophorus maculatus]	0	0	0	0	0	0	4	0	0
fam_1110	K04299	P2RY14; P2Y purinoceptor 14	P2Y purinoceptor 14 [Oryzias latipes]	0	0	0	0	0	0	0	0	0
fam_112	no_KO	no_KO	sterile alpha motif domain-containing protein 3 isoform X1 [Oryzias latipes]	0	-5	0	0	-2	0	12	0	-7
fam_1143	no_KO	no_KO	type II inositol 3,4-bisphosphate 4-phosphatase isoform X1 [Oryzias latipes]	1e-50	0	0	0	0	0	0	0	3
fam_1144	no_KO	no_KO	alpha-tectorin-like [Xiphophorus maculatus]	0	0	0	0	0	0	7	0	5
fam_1176	no_KO	no_KO	PREDICTED: TIMELESS-interacting protein isoform X1 [Hippocampus comes]	0	-2	0	0	0	0	0	0	0
fam_1184	K17302	COPB2, SEC27; coatomer subunit beta'	coatomer subunit beta' [Xiphophorus maculatus]	0	0	0	0	3	20	0	0	0
fam_1189	K14217	IFIT1; interferon-induced protein with tetratricopeptide repeats 1	interferon-induced protein with tetratricopeptide repeats 5-like [Xiphophorus maculatus]	0	0	0	0	0	0	0	-3	0
fam_12	K10651	TRIM21, SSA1; tripartite motif-containing protein 21 [EC:2.3.2.27]	E3 ubiquitin/ISG15 ligase TRIM25-like [Xiphophorus maculatus]	0	0	0	0	0	0	0	-6	0
fam_121	K04257	OLFR; olfactory receptor	olfactory receptor 146-like [Oryzias latipes]	0	0	0	0	0	0	0	0	-2
fam_123	K11253	H3; histone H3	histone H3 [Oryzias latipes]	2e-149	0	0	0	0	0	0	0	0
fam_1251	K19525	VPS13A_C; vacuolar protein sorting-associated protein 13A/C	vacuolar protein sorting-associated protein 13C isoform X4 [Xiphophorus maculatus]	0	0	0	0	0	0	16	0	0
fam_1259	K12799	PYCARD, ASC; apoptosis-associated speck-like protein containing a CARD	PREDICTED: apoptosis-associated speck-like protein containing a CARD isoform X1 [Hippocampus comes]	1e-150	0	0	0	0	0	0	0	0
fam_126	K04593	ADGRL2, LPHN2; adhesion G protein-coupled receptor L2	adhesion G protein-coupled receptor L3-like isoform X2 [Xiphophorus maculatus]	0	0	0	0	0	0	9	0	7
fam_1267	no_KO	no_KO	no_characterized_hit	no_characterized_hit	0	0	0	-1	0	0	0	0
fam_127	K04407	MAP4K4, HGK; mitogen-activated protein kinase kinase kinase kinase 4 [EC:2.7.11.1]	STE20-like serine/threonine-protein kinase isoform X2 [Xiphophorus maculatus]	0	-3	0	0	0	0	20	0	0
fam_1271	no_KO	no_KO	tyrosine-protein kinase SYK isoform X1 [Xiphophorus maculatus]	0	0	0	0	-1	0	16	0	-2
fam_129	K04245	CMKLR1; chemokine-like receptor 1	chemokine-like receptor 1 isoform X1 [Xiphophorus maculatus]	0	0	0	0	0	0	0	0	0
fam_1293	K21954	FYCO1; FYVE and coiled-coil domain-containing protein 1	FYVE and coiled-coil domain-containing protein 1-like [Xiphophorus maculatus]	0	13	-2	0	0	-2	6	0	-2
fam_131	K05210	GRIN2B; glutamate receptor ionotropic, NMDA 2B	glutamate receptor ionotropic, NMDA 1 isoform X2 [Syngnathus acus]	0	0	-6	0	0	0	30	0	0
fam_1335	no_KO	no_KO	transmembrane protein KIAA1109 homolog isoform X10 [Takifugu rubripes]	0	0	0	0	0	0	27	0	0
fam_134	K04962	RYR2; ryanodine receptor 2	ryanodine receptor 2-like isoform X4 [Xiphophorus maculatus]	0	0	0	0	0	0	54	0	0
fam_1353	K19013	STAB2, HARE; stabilin-2	stabilin-1 isoform X1 [Xiphophorus maculatus]	0	0	0	0	0	0	0	0	4
fam_1358	no_KO	no_KO	spindle and kinetochore associated complex subunit 3 [Danio rerio]	9e-150	0	0	0	0	0	0	0	-2
fam_1360	K19526	VPS13B; vacuolar protein sorting-associated protein 13B	vacuolar protein sorting-associated protein 13B isoform X1 [Xiphophorus maculatus]	0	0	0	0	0	4	13	1	0
fam_1396	K09541	CRYAA; crystallin, alpha A	heat shock protein beta-11-like [Xiphophorus maculatus]	6e-153	0	0	0	0	0	0	0	0
fam_1426	K06856	IGH; immunoglobulin heavy chain	immunoglobulin mu heavy chain-like isoform X1 [Oryzias latipes]	0	0	0	0	0	0	0	0	0
fam_144	K05641	ABCA1; ATP-binding cassette, subfamily A (ABC1), member 1	ATP-binding cassette sub-family A member 1-like isoform X1 [Xiphophorus maculatus]	0	-4	0	0	0	0	21	0	0
fam_1442	K20733	MSLN; mesothelin	PREDICTED: mesothelin [Hippocampus comes]	0	0	0	0	0	0	0	0	0
fam_145	K04837	SCN4A, NAV1.4; voltage-gated sodium channel type IV alpha	sodium channel protein type 2 subunit alpha-like [Xiphophorus maculatus]	0	0	-4	0	0	0	11	0	0
fam_146	K11252	H2B; histone H2B	histone H2B 1/2-like [Syngnathus acus]	4e-85	0	0	0	0	0	0	0	0
fam_1484	no_KO	no_KO	PREDICTED: glycosyltransferase family 92 protein F13G3.3-like [Hippocampus comes]	0	0	0	0	0	0	-2	0	0
fam_149	K01025	SULT1; sulfotransferase [EC:2.8.2.-]	sulfotransferase 1A4 [Oryzias latipes]	0	0	0	0	-2	-2	5	0	14
fam_15	no_KO	no_KO	C-type mannose receptor 2-like [Oryzias latipes]	0	0	0	0	0	0	0	-5	0
fam_1519	K01370	CASP1; caspase 1 [EC:3.4.22.36]	PREDICTED: caspase-1-A-like [Hippocampus comes]	0	0	0	0	0	0	0	0	0
fam_152	K00922	PIK3CA_B_D; phosphatidylinositol-4,5-bisphosphate 3-kinase catalytic subunit alpha/beta/delta [EC:2.7.1.153]	phosphatidylinositol 4,5-bisphosphate 3-kinase catalytic subunit alpha isoform-like isoform X1 [Takifugu rubripes]	0	-3	0	0	0	0	12	0	-5
fam_153	K18543	HCE; choriolysin H [EC:3.4.24.67]	astacin like metallo-protease precursor [Oryzias latipes]	0	0	0	0	0	0	0	-3	6
fam_154	K07377	NRXN; neurexin	neurexin-1 isoform X1 [Xiphophorus maculatus]	0	0	-10	0	0	0	14	0	0
fam_156	K01528	DNM1_3; dynamin 1/3 [EC:3.6.5.5]	dynamin-1 isoform X1 [Xiphophorus maculatus]	0	-3	0	0	-2	0	10	0	0
fam_160	no_KO	no_KO	zinc finger BED domain-containing protein 4-like [Syngnathus acus]	3e-127	34	0	0	7	0	-2	1	-3
fam_1605	K14480	APOL; apolipoprotein L	apolipoprotein L3 isoform X1 [Syngnathus acus]	0	0	0	0	0	0	0	0	0
fam_1657	no_KO	no_KO	no_characterized_hit	no_characterized_hit	0	0	0	0	0	0	0	10
fam_166	K11254	H4; histone H4	histone H4-like [Danio rerio]	4e-67	0	0	0	0	0	0	-2	5
fam_17	K08618	ADAMTS2; a disintegrin and metalloproteinase with thrombospondin motifs 2 [EC:3.4.24.14]	A disintegrin and metalloproteinase with thrombospondin motifs 6 [Oryzias latipes]	0	0	0	0	0	0	37	0	0
fam_170	K00289	ALDH1L; formyltetrahydrofolate dehydrogenase [EC:1.5.1.6]	cytosolic 10-formyltetrahydrofolate dehydrogenase [Xiphophorus maculatus]	0	0	0	0	0	0	11	0	0
fam_1712	K12801	CARD8, CARDINAL; caspase recruitment domain-containing protein 8	PREDICTED: caspase recruitment domain-containing protein 8-like isoform X1 [Hippocampus comes]	0	0	0	0	1	0	0	0	0
fam_172	K17495	CSMD; CUB and sushi domain-containing protein	CUB and sushi domain-containing protein 3 isoform X4 [Xiphophorus maculatus]	0	-6	0	0	-2	0	13	0	0
fam_176	K04930	KCNQ5, KV7.5; potassium voltage-gated channel KQT-like subfamily member 5	potassium voltage-gated channel subfamily KQT member 5-like isoform X1 [Xiphophorus maculatus]	0	0	-4	0	0	0	11	0	4
fam_177	K08132	COL12A; collagen type XII alpha	PREDICTED: collagen alpha-1(XXI) chain-like [Hippocampus comes]	0	-4	0	0	0	0	13	0	0
fam_18	K06778	PTPRS; receptor-type tyrosine-protein phosphatase S [EC:3.1.3.48]	receptor-type tyrosine-protein phosphatase O isoform X2 [Xiphophorus maculatus]	0	-6	0	0	0	0	14	0	0
fam_180	K11275	H1_5; histone H1/5	protamine-like protein [Syngnathus acus]	1e-152	0	0	0	0	0	0	-3	5
fam_188	K24473	TENM, ODZ; teneurin	teneurin-3 isoform X1 [Xiphophorus maculatus]	0	0	-5	0	0	0	9	0	17
fam_189	K10357	MYO5; myosin V	unconventional myosin-Vb isoform X2 [Xiphophorus maculatus]	0	0	0	0	-2	0	22	0	-4
fam_19	K05046	SLC6A13, GAT2; solute carrier family 6 (neurotransmitter transporter, GABA) member 13	sodium-dependent dopamine transporter [Oryzias latipes]	0	-7	0	0	0	0	16	0	8
fam_20	K12012	TRIM35; tripartite motif-containing protein 35	zinc-binding protein A33-like [Xiphophorus maculatus]	0	-3	0	0	0	4	0	0	-11
fam_201	K04398	CASP8; caspase 8 [EC:3.4.22.61]	PREDICTED: caspase-7-like isoform X2 [Hippocampus comes]	0	-2	0	0	0	0	4	0	0
fam_2010	no_KO	no_KO	PREDICTED: pogo transposable element with KRAB domain [Hippocampus comes]	0	0	0	0	0	0	0	0	12
fam_202	no_KO	no_KO	PREDICTED: interferon-induced very large GTPase 1-like [Hippocampus comes]	0	-2	3	0	0	0	0	0	0
fam_207	K06467	CD22, SIGLEC2; CD22 antigen	PREDICTED: B-cell receptor CD22-like isoform X1 [Hippocampus comes]	0	0	0	0	0	0	4	0	0
fam_2071	K23379	FRAS1; extracelluar matrix protein FRAS1	extracellular matrix protein FRAS1 isoform X1 [Xiphophorus maculatus]	0	0	0	0	0	0	22	0	0
fam_209	K06754	ROBO2; roundabout, axon guidance receptor 2	roundabout homolog 1 isoform X2 [Xiphophorus maculatus]	0	0	-3	0	0	0	12	0	0
fam_211	no_KO	no_KO	PREDICTED: low-density lipoprotein receptor-related protein-like isoform X1 [Hippocampus comes]	5e-09	0	6	0	-1	0	0	0	0
fam_212	no_KO	no_KO	PREDICTED: olfactory receptor 2T11-like [Hippocampus comes]	0	0	0	0	0	0	0	-2	0
fam_215	no_KO	no_KO	gypsy retrotransposon integrase-like protein 1 isoform X1 [Homo sapiens]	5e-57	0	0	0	1	0	3	0	0
fam_218	K06794	NCAN, CSPG3; neurocan core protein	brevican core protein-like isoform X2 [Xiphophorus maculatus]	0	-4	3	0	-3	0	4	0	0
fam_219	K15008	DLGAP1, GKAP; discs, large-associated protein 1	disks large-associated protein 1-like isoform X2 [Oryzias latipes]	0	-3	0	0	0	0	10	0	0
fam_223	K24337	CNTNAP3_4; contactin associated protein-like 3/4	contactin-associated protein-like 4 [Xiphophorus maculatus]	0	-2	0	0	0	-2	18	0	0
fam_228	K21853	DOCK9_10_11; dedicator of cytokinesis protein 9/10/11	dedicator of cytokinesis protein 9-like isoform X3 [Xiphophorus maculatus]	0	0	0	0	-2	0	14	0	0
fam_2340	K23637	WFDC3; WAP four-disulfide core domain protein 3	PREDICTED: whey acidic protein-like [Hippocampus comes]	4e-135	0	8	0	0	0	0	0	0
fam_239	K23593	A2ML; alpha-2-macroglobulin-like protein	alpha-2-macroglobulin-like [Xiphophorus maculatus]	0	-2	0	0	0	0	0	-2	16
fam_24	K17854	CYP2K; cytochrome P450 family 2 subfamily K	steroid 21-hydroxylase [Xiphophorus maculatus]	0	0	0	0	-2	-6	9	-3	0
fam_241	K05631	AIP3, WWP3, BAIAP1; atrophin-1 interacting protein 3 (BAI1-associated protein 1)	membrane-associated guanylate kinase, WW and PDZ domain-containing protein 3-like isoform X2 [Xiphophorus maculatus]	0	0	-4	0	2	0	17	0	0
fam_243	K08867	WNK, PRKWNK; WNK lysine deficient protein kinase [EC:2.7.11.1]	serine/threonine-protein kinase WNK1-like isoform X4 [Xiphophorus maculatus]	0	-3	0	0	0	0	16	0	0
fam_251	no_KO	no_KO	cell number regulator 10-like [Xiphophorus maculatus]	5e-148	0	0	0	0	-2	0	0	0
fam_259	K06560	MRC, CD206, CD280; mannose receptor, C type	macrophage mannose receptor 1-like [Xiphophorus maculatus]	0	4	0	0	0	-3	10	0	0
fam_26	no_KO	no_KO	fibrinogen C domain-containing protein 1-like isoform X1 [Xiphophorus maculatus]	0	7	-8	0	0	-6	6	0	0
fam_260	K04828	ASIC2, ACCN1, BNAC1; acid-sensing ion channel 2	acid-sensing ion channel 1C-like isoform X2 [Xiphophorus maculatus]	0	0	-7	0	0	0	4	0	9
fam_261	K15297	RIMS2, RIM2; regulating synaptic membrane exocytosis protein 2	regulating synaptic membrane exocytosis protein 1 isoform X14 [Takifugu rubripes]	0	0	-4	0	2	0	9	0	0
fam_267	K04490	TCF7L1; transcription factor 7-like 1	transcription factor 7 isoform X3 [Xiphophorus maculatus]	0	0	-5	0	3	3	8	0	5
fam_27	K05206	GRID1; glutamate receptor delta-1 subunit	glutamate receptor ionotropic, kainate 4 isoform X3 [Xiphophorus maculatus]	0	-7	-8	0	0	0	37	0	11
fam_270	K08857	NEK1_4_5; NIMA (never in mitosis gene a)-related kinase 1/4/5 [EC:2.7.11.1]	probable serine/threonine-protein kinase iksA [Xiphophorus maculatus]	0	0	0	0	0	0	3	0	-5
fam_28	K08798	MARK; MAP/microtubule affinity-regulating kinase [EC:2.7.11.1]	serine/threonine-protein kinase NIM1-like [Xiphophorus maculatus]	0	-5	0	0	-4	0	22	0	0
fam_282	K05727	DOCK3; dedicator of cytokinesis protein 3	dedicator of cytokinesis protein 2 [Xiphophorus maculatus]	0	0	0	0	0	0	13	0	0
fam_286	no_KO	no_KO	PREDICTED: endonuclease domain-containing 1 protein-like [Hippocampus comes]	0	0	0	0	0	0	0	-2	0
fam_289	K13576	SLC38A3, SNAT3; solute carrier family 38 (sodium-coupled neutral amino acid transporter), member 3	sodium-coupled neutral amino acid transporter 2-like [Xiphophorus maculatus]	0	0	0	0	0	0	21	0	0
fam_290	K04856	CACNA1I, CAV3.3; voltage-dependent calcium channel T type alpha-1I	voltage-dependent T-type calcium channel subunit alpha-1I-like isoform X1 [Xiphophorus maculatus]	0	0	0	0	0	0	19	0	0
fam_2936	no_KO	no_KO	zinc finger protein 512B isoform X7 [Homo sapiens]	9e-14	0	0	0	0	0	0	0	0
fam_295	K17599	TMEM132; transmembrane protein 132	transmembrane protein 132E isoform X1 [Xiphophorus maculatus]	0	0	-4	0	-2	0	13	0	4
fam_30	K04630	GNAI; guanine nucleotide-binding protein G(i) subunit alpha	guanine nucleotide-binding protein G(z) subunit alpha [Xiphophorus maculatus]	0	0	0	0	0	0	26	0	0
fam_310	K03990	C3; complement component 3	complement C4-B-like [Xiphophorus maculatus]	0	0	0	0	0	0	0	-3	6
fam_314	K07521	UNC5; netrin receptor unc-5	netrin receptor UNC5C-like isoform X1 [Xiphophorus maculatus]	0	-2	-2	0	2	0	22	0	0
fam_317	K15293	UNC13A_B_C, MUNC13; protein unc-13 A/B/C	protein unc-13 homolog A-like [Xiphophorus maculatus]	0	-4	0	0	0	0	20	0	0
fam_319	K19947	MICAL; F-actin monooxygenase [EC:1.14.13.225]	protein-methionine sulfoxide oxidase mical3b-like isoform X7 [Xiphophorus maculatus]	0	0	0	0	-2	0	7	0	5
fam_32	K10408	DNAH; dynein heavy chain, axonemal	dynein heavy chain 2, axonemal [Xiphophorus maculatus]	0	-10	0	0	0	-8	43	0	-5
fam_34	K05703	FYN; tyrosine-protein kinase Fyn [EC:2.7.10.2]	tyrosine-protein kinase Fer isoform X1 [Takifugu rubripes]	0	-7	0	0	0	0	14	0	0
fam_3470	no_KO	no_KO	E3 SUMO-protein ligase KIAA1586-like isoform X1 [Oryzias latipes]	0	0	0	0	-1	0	0	0	0
fam_3471	no_KO	no_KO	PREDICTED: apolipophorins-like isoform X1 [Hippocampus comes]	6e-65	0	0	0	0	0	14	0	0
fam_36	K04550	LRP1, CD91; low-density lipoprotein receptor-related protein 1 (alpha-2-macroglobulin receptor)	pro-epidermal growth factor [Xiphophorus maculatus]	0	-6	0	0	0	-4	51	0	-7
fam_37	K10356	MYO1; myosin I	unconventional myosin-VIIa isoform X2 [Takifugu rubripes]	0	0	-4	0	0	0	45	0	-5
fam_38	K08826	HIPK; homeodomain interacting protein kinase [EC:2.7.11.1]	homeodomain-interacting protein kinase 1-like isoform X1 [Xiphophorus maculatus]	0	0	-7	0	0	0	10	0	0
fam_390	no_KO	no_KO	PREDICTED: stonustoxin subunit alpha-like [Hippocampus comes]	0	0	0	0	-1	-2	0	0	0
fam_3933	no_KO	no_KO	LINE-1 type transposase domain-containing protein 1 [Oryzias latipes]	2e-25	-2	0	0	0	0	-2	0	7
fam_398	K03004	RPA43; DNA-directed RNA polymerase I subunit RPA43	caldesmon-like [Oryzias latipes]	1e-27	0	0	0	12	59	2	2	0
fam_405	K01362	OVCH; ovochymase [EC:3.4.21.-]	protein phosphatase 1K, mitochondrial-like isoform X1 [Xiphophorus maculatus]	0	-3	0	0	0	0	24	0	0
fam_41	K16827	SIRPD; signal-regulatory protein delta	novel immune-type receptor 22 precursor [Oryzias latipes]	0	-4	0	0	0	0	0	0	0
fam_410	K06055	HES5; hairy and enhancer of split 5	Her4 [Oryzias latipes]	7e-119	0	0	0	0	0	0	0	0
fam_414	K10382	DST; dystonin	dystonin isoform X1 [Xiphophorus maculatus]	0	-2	0	0	-3	0	14	0	0
fam_416	no_KO	no_KO	GTPase IMAP family member 8-like [Xiphophorus maculatus]	0	0	0	0	0	0	0	0	-2
fam_425	K04596	ADGRB1, BAI1; adhesion G protein-coupled receptor B1	adhesion G protein-coupled receptor B3 isoform X2 [Oryzias latipes]	0	-3	0	0	0	0	13	0	0
fam_431	K17531	OBSCN, ARHGEF30; obscurin-RhoGEF [EC:2.7.11.1]	obscurin-like protein 1 [Xiphophorus maculatus]	0	-3	5	0	0	-2	7	0	0
fam_44	K06856	IGH; immunoglobulin heavy chain	Ig heavy chain Mem5-like [Xiphophorus maculatus]	1e-81	0	2	0	0	0	-2	0	-2
fam_47	K07994	MMP13; matrix metalloproteinase-13 (collagenase 3) [EC:3.4.24.-]	matrix metalloproteinase-14 [Xiphophorus maculatus]	0	0	0	0	0	-3	10	0	0
fam_473	K19326	SYNE1; nesprin-1	nesprin-1-like isoform X1 [Xiphophorus maculatus]	0	-5	7	0	0	-4	0	0	0
fam_479	K11255	NCOA2, TIF2, KAT13C; nuclear receptor coactivator 2	nuclear receptor coactivator 1 isoform X1 [Xiphophorus maculatus]	0	-2	0	0	0	0	12	0	0
fam_48	K23483	CRYG; gamma-crystallin	gamma-crystallin M3-like [Syngnathus acus]	2e-148	0	-4	0	0	0	7	0	-6
fam_483	K07818	PRF1; perforin 1	perforin-1-like [Xiphophorus maculatus]	0	0	0	0	0	0	0	0	0
fam_49	K05858	PLCB; phosphatidylinositol phospholipase C, beta [EC:3.1.4.11]	inactive phospholipase C-like protein 1 [Xiphophorus maculatus]	0	0	0	0	-3	0	26	0	0
fam_490	no_KO	no_KO	rhamnose-binding lectin-like [Xiphophorus maculatus]	0	-3	3	0	0	4	0	0	-3
fam_497	no_KO	no_KO	C-type lectin domain family 17, member A-like [Oryzias latipes]	2e-90	7	-4	0	3	15	-2	2	-2
fam_5	K10448	KLHL10; kelch-like protein 10	kelch-like protein 2 isoform X1 [Takifugu rubripes]	0	-10	0	0	0	0	12	0	0
fam_51	K05051	TAAR; trace amine associated receptor	trace amine-associated receptor 13c-like [Xiphophorus maculatus]	0	0	0	0	0	0	0	0	0
fam_514	K18808	TLR13; toll-like receptor 13	toll-like receptor 13 [Xiphophorus maculatus]	0	0	0	0	0	0	2	0	0
fam_517	no_KO	no_KO	IgGFc-binding protein [Xiphophorus maculatus]	0	0	-2	0	0	0	10	0	0
fam_529	K06826	NID; nidogen (entactin)	nidogen-1 [Xiphophorus maculatus]	0	-2	3	0	0	-2	12	0	-3
fam_53	K09228	KRAB; KRAB domain-containing zinc finger protein	muscle M-line assembly protein unc-89-like [Danio rerio]	1e-38	-3	0	0	0	-3	0	0	0
fam_530	K06238	COL6A; collagen type VI alpha	collagen alpha-3(VI) chain isoform X1 [Xiphophorus maculatus]	0	-2	0	0	0	0	4	0	3
fam_539	no_KO	no_KO	utrophin isoform X1 [Xiphophorus maculatus]	0	-2	0	0	0	0	21	0	0
fam_54	K01312	PRSS1_2_3; trypsin [EC:3.4.21.4]	PREDICTED: serine protease 57-like isoform X2 [Hippocampus comes]	0	0	0	0	-3	0	0	-5	0
fam_55	K04935	KCNV2, KV8.2; potassium channel subfamily V member 2	potassium voltage-gated channel subfamily V member 2-like [Oryzias latipes]	0	0	0	0	0	0	6	0	0
fam_551	K06752	MHC2; MHC class II antigen	PREDICTED: rano class II histocompatibility antigen, A beta chain-like isoform X1 [Hippocampus comes]	0	-2	4	0	0	0	0	0	-2
fam_556	K04193	XCR1; XC chemokine receptor 1	C-C chemokine receptor type 5 [Oryzias latipes]	0	0	0	0	0	0	0	0	-3
fam_57	K04852	CACNA1E, CAV2.3; voltage-dependent calcium channel R type alpha-1E	voltage-dependent L-type calcium channel subunit alpha-1D isoform X11 [Xiphophorus maculatus]	0	0	-8	0	0	0	47	0	0
fam_577	no_KO	no_KO	hemicentin-1-like [Oryzias latipes]	0	0	0	0	0	-3	-3	0	9
fam_59	K11643	CHD4, MI2B; chromodomain-helicase-DNA-binding protein 4 [EC:3.6.4.12]	lymphoid-specific helicase [Oryzias latipes]	0	0	0	0	0	0	10	0	0
fam_590	K06752	MHC2; MHC class II antigen	H-2 class II histocompatibility antigen, A-Q alpha chain-like [Xiphophorus maculatus]	0	-2	3	0	1	0	-2	0	0
fam_592	no_KO	no_KO	PREDICTED: urokinase-type plasminogen activator-like [Hippocampus comes]	0	0	0	0	0	0	0	0	0
fam_6	K12006	TRIM16; tripartite motif-containing protein 16	tripartite motif-containing protein 16-like [Takifugu rubripes]	0	-5	0	0	0	0	0	-8	0
fam_61	K06820	PLXNA; plexin A	plexin-C1-like [Xiphophorus maculatus]	0	-6	0	0	0	0	47	0	0
fam_630	K06751	MHC1; MHC class I antigen	H-2 class I histocompatibility antigen, alpha chain-like [Xiphophorus maculatus]	0	0	0	0	0	0	0	-2	0
fam_632	no_KO	no_KO	fucolectin-3-like [Xiphophorus maculatus]	0	0	0	0	0	0	0	0	0
fam_645	no_KO	no_KO	PREDICTED: intercellular adhesion molecule 1-like isoform X1 [Hippocampus comes]	0	0	4	0	0	0	0	0	0
fam_66	K19662	PRKCB; classical protein kinase C beta type [EC:2.7.11.13]	serine/threonine-protein kinase N2 isoform X1 [Syngnathus acus]	0	-5	0	0	0	0	19	0	0
fam_660	no_KO	no_KO	no_characterized_hit	no_characterized_hit	0	0	0	0	0	0	0	0
fam_70	no_KO	no_KO	PREDICTED: cadherin-5-like [Hippocampus comes]	0	-8	0	0	0	0	18	0	21
fam_708	K19933	CADPS; calcium-dependent secretion activator	calcium-dependent secretion activator 1 isoform X1 [Xiphophorus maculatus]	0	-2	-2	0	0	0	11	0	0
fam_72	K07378	NLGN; neuroligin	PREDICTED: bile salt-activated lipase [Hippocampus comes]	0	-3	-4	0	0	0	9	0	12
fam_73	K08048	ADCY8; adenylate cyclase 8 [EC:4.6.1.1]	adenylate cyclase type 9 isoform X2 [Xiphophorus maculatus]	0	-4	0	0	0	0	10	0	0
fam_742	K05637	LAMA1_2; laminin, alpha 1/2	laminin subunit alpha-2 isoform X4 [Xiphophorus maculatus]	0	0	0	0	0	0	22	0	3
fam_766	K13825	HBE; hemoglobin subunit epsilon	PREDICTED: hemoglobin subunit beta-1-like [Hippocampus comes]	1e-107	0	0	0	0	0	0	-3	0
fam_77	K00699	UGT; glucuronosyltransferase [EC:2.4.1.17]	UDP-glucuronosyltransferase 2A2-like isoform X1 [Xiphophorus maculatus]	0	-3	0	0	0	0	0	-4	9
fam_78	K05175	GABRA; gamma-aminobutyric acid receptor subunit alpha	gamma-aminobutyric acid receptor subunit gamma-3 [Xiphophorus maculatus]	0	0	0	0	0	0	18	0	0
fam_79	K04257	OLFR; olfactory receptor	PREDICTED: olfactory receptor 52D1-like [Hippocampus comes]	0	0	0	0	0	-6	-3	0	0
fam_8	no_KO	no_KO	immune-associated nucleotide-binding protein 9-like [Xiphophorus maculatus]	0	0	0	0	0	-3	-3	-15	0
fam_80	K05673	ABCC4; ATP-binding cassette, subfamily C (CFTR/MRP), member 4	canalicular multispecific organic anion transporter 1-like isoform X1 [Xiphophorus maculatus]	0	-5	0	0	-3	0	22	0	0
fam_800	K06271	TLN; talin	talin-2 isoform X1 [Xiphophorus maculatus]	0	0	0	0	0	0	22	0	0
fam_83	K06115	SPTB; spectrin beta	calmin isoform X1 [Xiphophorus maculatus]	0	-6	0	0	-2	0	8	0	0
fam_847	no_KO	no_KO	immunoglobulin lambda-1 light chain-like isoform X2 [Xiphophorus maculatus]	7e-175	2	0	0	0	0	-2	0	-2
fam_87	K04188	CXCR3, GPR9, CD183; C-X-C chemokine receptor type 3	atypical chemokine receptor 4 [Oryzias latipes]	0	0	0	0	0	0	0	0	0
fam_883	no_KO	no_KO	PREDICTED: zinc finger BED domain-containing protein 1-like isoform X1 [Hippocampus comes]	0	0	0	0	0	0	0	0	0
fam_9	K06840	SEMA3; semaphorin 3	semaphorin-5B-like [Xiphophorus maculatus]	0	-6	0	0	4	0	26	0	0
fam_90	K23491	CTNND2; catenin delta-2	armadillo repeat protein deleted in velo-cardio-facial syndrome homolog isoform X1 [Xiphophorus maculatus]	0	-4	0	0	-2	0	35	0	0
fam_91	K11251	H2A; histone H2A	core histone macro-H2A.2 isoform X3 [Oryzias latipes]	0	0	0	0	0	0	0	0	0
fam_92	K04610	GRM8; metabotropic glutamate receptor 8	metabotropic glutamate receptor 1 isoform X1 [Xiphophorus maculatus]	0	0	-3	0	0	0	12	0	0
fam_922	no_KO	no_KO	neural-cadherin-like [Xiphophorus maculatus]	0	0	-4	0	0	0	14	0	0
fam_94	K12567	TTN; titin [EC:2.7.11.1]	titin [Oryzias latipes]	0	-8	20	0	-3	-6	12	0	-12
fam_941	no_KO	no_KO	PREDICTED: breakpoint cluster region protein-like [Hippocampus comes]	8e-06	35	-6	0	-3	0	0	0	-4
fam_997	K04819	HTR3; 5-hydroxytryptamine receptor 3	5-hydroxytryptamine receptor 3A-like [Xiphophorus maculatus]	0	0	-2	0	1	0	0	0	0
fam_1039	K06252	TN; tenascin	tenascin-like [Oryzias latipes]	2e-102	0	0	-1	-1	0	0	0	0
fam_1090	K15255	PIF1; ATP-dependent DNA helicase PIF1 [EC:3.6.4.12]	ATP-dependent DNA helicase PIF1-like isoform X2 [Syngnathus acus]	8e-51	5	-5	-1	-1	-4	9	0	0
fam_1120	no_KO	no_KO	interferon-inducible GTPase 5-like isoform X1 [Takifugu rubripes]	8e-156	0	0	-1	-1	0	0	0	0
fam_117	K06727	FCRL, IRTA, CD307; Fc receptor-like protein	Fc receptor-like protein 5 [Oryzias latipes]	0	0	0	-1	-1	0	0	0	0
fam_1219	K16631	ANG, RNASE5; angiogenin [EC:3.1.27.-]	ribonuclease-like 3 [Xiphophorus maculatus]	1e-88	0	0	-1	-1	0	0	0	0
fam_1277	no_KO	no_KO	probable E3 ubiquitin-protein ligase ARI8 isoform X1 [Oryzias latipes]	0	0	0	-1	-1	0	0	0	0
fam_1289	K18273	TECTA; alpha-tectorin	alpha-tectorin [Xiphophorus maculatus]	0	0	1	-1	0	0	0	0	0
fam_1346	no_KO	no_KO	no_characterized_hit	no_characterized_hit	0	0	-1	-1	0	0	0	0
fam_135	K06712	BTN, CD277; butyrophilin	butyrophilin subfamily 2 member A1-like isoform X1 [Oryzias latipes]	0	0	0	-1	-1	0	0	0	0
fam_1393	K04296	LTB4R1; leukotriene B4 receptor 1	leukotriene B4 receptor 1-like [Oryzias latipes]	0	0	0	-1	-1	0	0	0	0
fam_1476	K05661	ABCB6; ATP-binding cassette, subfamily B (MDR/TAP), member 6	collagen alpha-1(I) chain-like [Oryzias latipes]	0	0	0	-1	-1	0	0	0	2
fam_1485	no_KO	no_KO	zinc finger MYM-type protein 1-like [Oryzias latipes]	0	0	0	-1	-1	0	0	0	0
fam_1578	K10624	RBBP6; E3 ubiquitin-protein ligase RBBP6 [EC:2.3.2.27]	E3 ubiquitin-protein ligase RBBP6 isoform X3 [Xiphophorus maculatus]	3e-77	0	0	-1	-1	0	0	0	0
fam_1871	no_KO	no_KO	mucin-17-like isoform X29 [Oryzias latipes]	1e-38	0	1	-1	-1	0	1	0	0
fam_1880	K22614	NLRC3, NOD3; NLR family CARD domain-containing protein 3	PREDICTED: caspase recruitment domain-containing protein 8-like [Hippocampus comes]	7e-68	0	4	-1	-1	0	0	0	0
fam_1926	K01312	PRSS1_2_3; trypsin [EC:3.4.21.4]	trypsin II-P29-like [Xiphophorus maculatus]	0	0	0	-1	-1	0	0	0	0
fam_195	K04257	OLFR; olfactory receptor	PREDICTED: olfactory receptor 3A3-like [Hippocampus comes]	0	0	0	-1	-1	0	0	-4	0
fam_1959	no_KO	no_KO	PREDICTED: cornifelin [Hippocampus comes]	6e-46	0	2	-1	-1	0	0	0	-2
fam_2007	no_KO	no_KO	NACHT, LRR and PYD domains-containing protein 3-like isoform X1 [Xiphophorus maculatus]	9e-54	0	0	-1	-1	0	0	0	0
fam_2133	no_KO	no_KO	heat shock 70 kDa protein 12A-like [Xiphophorus maculatus]	0	0	0	-1	-1	0	0	0	0
fam_2170	no_KO	no_KO	immunoglobulin lambda-1 light chain-like [Oryzias latipes]	4e-127	0	0	-1	-1	0	0	0	0
fam_2190	no_KO	no_KO	no_characterized_hit	no_characterized_hit	0	0	-1	-1	0	4	0	0
fam_220	no_KO	no_KO	interferon-induced protein 44-like isoform X1 [Xiphophorus maculatus]	0	0	0	-1	0	0	0	-2	0
fam_2246	no_KO	no_KO	transforming acidic coiled-coil-containing protein 1-like isoform X2 [Oryzias latipes]	5e-07	0	0	-1	-1	0	0	0	0
fam_2295	no_KO	no_KO	sushi, von Willebrand factor type A, EGF and pentraxin domain-containing protein 1 isoform X2 [Danio rerio]	2e-37	0	2	-1	-1	0	0	0	0
fam_233	no_KO	no_KO	keratin, type I cytoskeletal 17-like isoform X3 [Danio rerio]	3e-52	0	0	-1	0	0	0	0	0
fam_2850	no_KO	no_KO	LOW QUALITY PROTEIN: craniofacial development protein 2-like [Syngnathus acus]	0	25	0	-1	0	0	0	0	0
fam_2931	no_KO	no_KO	myeloid cell surface antigen CD33-like [Oryzias latipes]	0	0	0	-1	-1	0	0	0	0
fam_3021	K04312	GPR4; G protein-coupled receptor 4	G-protein coupled receptor 4-like [Xiphophorus maculatus]	0	0	0	-1	-1	0	0	0	0
fam_3097	no_KO	no_KO	general transcription factor II-I repeat domain-containing protein 2B-like [Xiphophorus maculatus]	3e-171	7	0	-1	0	-2	2	1	-2
fam_3138	no_KO	no_KO	vegetative cell wall protein gp1 isoform X4 [Oryzias latipes]	0	0	0	-1	-1	0	0	0	1
fam_3344	no_KO	no_KO	no_characterized_hit	no_characterized_hit	0	-2	-1	-1	0	8	0	-2
fam_3397	no_KO	no_KO	no_characterized_hit	no_characterized_hit	0	0	-1	-1	0	0	0	0
fam_3432	K10785	TRBV; T-cell receptor beta chain V region	immunoglobulin kappa variable 2-29 [Oryzias latipes]	4e-73	0	0	-1	-1	0	0	0	0
fam_3506	no_KO	no_KO	piggyBac transposable element-derived protein 3-like [Oryzias latipes]	0	0	4	-1	-1	0	0	0	0
fam_3628	no_KO	no_KO	zinc finger MYM-type protein 1-like isoform X1 [Xiphophorus maculatus]	3e-104	0	0	-1	-1	0	0	0	0
fam_3669	no_KO	no_KO	PREDICTED: zinc finger MYM-type protein 1-like isoform X1 [Hippocampus comes]	0	0	0	-1	-1	0	0	0	0
fam_3789	K20072	SWAP70; switch-associated protein 70	zinc finger CCHC domain-containing protein 3-like isoform X2 [Xiphophorus maculatus]	9e-81	0	0	-1	-1	0	0	0	0
fam_3812	no_KO	no_KO	PREDICTED: gap junction Cx32.2 protein-like [Hippocampus comes]	6e-05	0	2	-1	-1	0	0	0	0
fam_3873	no_KO	no_KO	NEDD8 [Oryzias latipes]	2e-58	0	0	-1	-1	0	0	0	0
fam_4064	no_KO	no_KO	no_characterized_hit	no_characterized_hit	0	0	-1	-1	0	2	0	0
fam_4081	no_KO	no_KO	no_characterized_hit	no_characterized_hit	0	0	-1	-1	0	0	0	0
fam_412	no_KO	no_KO	hepatocyte cell adhesion molecule-like isoform X1 [Xiphophorus maculatus]	0	0	0	-1	-1	0	0	0	0
fam_4131	K04282	TRHR; thyrotropin-releasing hormone receptor	zonadhesin isoform 6 precursor [Homo sapiens]	4e-22	0	0	-1	-1	0	0	0	0
fam_4185	K22371	G2H3; G2/M phase-specific E3 ubiquitin-protein ligase [EC:2.3.2.26]	G2/M phase-specific E3 ubiquitin-protein ligase-like [Oryzias latipes]	4e-105	0	0	-1	-1	0	0	0	0
fam_455	no_KO	no_KO	septin-2-like [Xiphophorus maculatus]	0	0	0	-1	-1	0	0	0	0
fam_489	K11583	PPP2R3; serine/threonine-protein phosphatase 2A regulatory subunit B''	no_characterized_hit	no_characterized_hit	0	0	-1	-1	0	0	0	0
fam_4913	no_KO	no_KO	glutamine-rich protein 2 isoform X2 [Homo sapiens]	2e-21	0	0	-1	-1	0	0	0	0
fam_502	K13073	PIGR; polymeric immunoglobulin receptor	polymeric immunoglobulin receptor-like isoform X1 [Xiphophorus maculatus]	0	-2	0	-1	-1	0	0	0	0
fam_662	K15261	PARP10_14_15; poly [ADP-ribose] polymerase 10/14/15 [EC:2.4.2.30]	poly [ADP-ribose] polymerase 14-like [Xiphophorus maculatus]	0	0	0	-1	-1	0	0	-4	0
fam_785	K23222	HARBI1; nuclease HARBI1 [EC:3.1.-.-]	putative nuclease HARBI1-like [Danio rerio]	2e-129	0	0	-1	0	0	0	0	-2
fam_804	K10784	TRAV; T cell receptor alpha chain V region	novel immune-type receptor 13 isoform 2 precursor [Danio rerio]	4e-09	0	0	-1	-1	0	1	0	0
fam_817	no_KO	no_KO	THAP domain-containing protein 1-like isoform X3 [Oryzias latipes]	4e-101	0	0	-1	-1	0	0	0	0
fam_838	K22614	NLRC3, NOD3; NLR family CARD domain-containing protein 3	NACHT, LRR and PYD domains-containing protein 12-like [Xiphophorus maculatus]	8e-52	0	0	-1	-1	0	0	0	0
fam_85	no_KO	no_KO	WD repeat-containing protein 3 isoform X1 [Xiphophorus maculatus]	0	0	0	-1	-1	0	2	0	-2
fam_851	no_KO	no_KO	putative nuclease HARBI1 [Oryzias latipes]	0	0	0	-1	-1	0	0	0	0
fam_855	K19977	ART5; ADP-ribosyltransferase 5 [EC:2.4.2.31]	ecto-ADP-ribosyltransferase 5-like [Oryzias latipes]	0	0	0	-1	-1	0	0	-2	0
fam_993	no_KO	no_KO	novel immune-type receptor 7a precursor [Danio rerio]	5e-14	0	0	-1	-1	0	0	0	0
fam_1051	K22262	WDFY3, ALFY, BPH1; WD repeat and FYVE domain-containing protein 3	WD repeat- and FYVE domain-containing protein 4 [Xiphophorus maculatus]	0	0	0	-2	1	0	10	0	0
fam_1347	no_KO	no_KO	LINE-1 type transposase domain-containing protein 1 [Oryzias latipes]	3e-172	8	-2	-2	0	0	-2	0	0
fam_174	K04360	NTRK2, TRKB; neurotrophic tyrosine kinase receptor type 2 [EC:2.7.10.1]	BDNF/NT-3 growth factors receptor isoform X2 [Oryzias latipes]	0	-3	0	-2	2	0	15	0	4
fam_185	K10784	TRAV; T cell receptor alpha chain V region	T cell receptor alpha chain MC.7.G5-like isoform X2 [Syngnathus acus]	3e-83	-2	16	-2	6	0	-5	0	0
fam_277	K19949	OTOF; otoferlin	myoferlin [Xiphophorus maculatus]	0	0	0	-2	0	0	12	0	0
fam_335	no_KO	no_KO	NXPE family member 3-like [Xiphophorus maculatus]	0	0	0	-2	0	0	0	0	3
fam_375	K14387	SLC5A7, CHT1; solute carrier family 5 (high affinity choline transporter), member 7	PREDICTED: high-affinity choline transporter 1-like [Hippocampus comes]	0	-4	0	-2	0	0	3	0	0
fam_50	K10059	CLEC4E, MINCLE; C-type lectin domain family 4 member E	CD209 antigen-like [Xiphophorus maculatus]	0	-6	0	-2	0	0	0	0	0
fam_508	K04960	ITPR3; inositol 1,4,5-triphosphate receptor type 3	PREDICTED: inositol 1,4,5-trisphosphate receptor type 1-like [Hippocampus comes]	0	8	0	-2	0	-3	3	0	0
fam_63	K01530	E7.6.2.1; phospholipid-translocating ATPase [EC:7.6.2.1]	phospholipid-transporting ATPase IC [Xiphophorus maculatus]	0	-6	0	-2	0	0	18	0	0
fam_69	K22244	REG4; regenerating islet-derived protein 4	perlucin-like protein [Xiphophorus maculatus]	2e-166	-8	5	-2	0	0	17	0	-5
fam_726	K16353	SDK; protein sidekick	protein sidekick-2-like isoform X2 [Xiphophorus maculatus]	0	-2	0	-2	0	0	12	0	5
fam_74	K05689	CDH1, CDHE, CD324; cadherin 1, type 1, E-cadherin	cadherin-17 [Oryzias latipes]	0	-3	-3	-2	0	0	9	0	0
fam_13	K04613	V2R; vomeronasal 2 receptor	extracellular calcium-sensing receptor-like [Xiphophorus maculatus]	0	0	0	-3	0	0	0	-4	0
fam_247	K18684	ALOXE3; hydroperoxy icosatetraenoate dehydratase/isomerase [EC:4.2.1.152 5.4.4.7]	arachidonate 15-lipoxygenase B [Oryzias latipes]	0	0	0	-3	0	0	0	0	0
fam_43	K05105	EPHA4, SEK, TYRO1; Eph receptor A4 [EC:2.7.10.1]	ephrin type-A receptor 6 [Takifugu rubripes]	0	-4	-5	-3	3	0	18	0	0
fam_56	K01367	CAPN1; calpain-1 [EC:3.4.22.52]	calpain-1 catalytic subunit-like [Xiphophorus maculatus]	0	0	0	-3	5	0	8	0	0
fam_60	K16506	FAT1_2_3; protocadherin Fat 1/2/3	cadherin-23 isoform X5 [Xiphophorus maculatus]	0	0	-5	-3	0	-5	53	0	6
fam_89	K05181	GABRB; gamma-aminobutyric acid receptor subunit beta	gamma-aminobutyric acid receptor subunit pi [Oryzias latipes]	0	0	-3	-3	0	0	11	0	0
fam_33	K09640	TMPRSS9; transmembrane protease serine 9 [EC:3.4.21.-]	serine protease hepsin [Oryzias latipes]	0	-5	0	-4	0	0	0	0	0
fam_84	K06751	MHC1; MHC class I antigen	PREDICTED: major histocompatibility complex class I-related gene protein-like [Hippocampus comes]	0	0	6	-4	3	0	-4	0	8
fam_1106	no_KO	no_KO	piggyBac transposable element-derived protein 4-like [Takifugu rubripes]	0	0	-2	-5	8	0	6	0	0
fam_29	K10392	KIF1; kinesin family member 1	kinesin-like protein KIFC1 [Xiphophorus maculatus]	0	-7	9	-5	0	0	11	0	0
fam_311	K10955	MUC2; mucin-2	mRNA decay activator protein ZFP36L1 isoform X1 [Syngnathus acus]	0	0	0	-6	102	27	0	2	0
fam_4	K16495	PCDHGA; protocadherin gamma subfamily A	protocadherin gamma-A12-like isoform X21 [Xiphophorus maculatus]	0	-21	15	-11	14	0	22	5	-13

## Sheet: pequ_overrep_FDR0.1
KEGG_ID	Description	pvalue	p.adjust	qvalue	geneID
ko04514	Cell adhesion molecules	3.70269e-06	0.000436917	0.000280625	K06751/K10784/K05689/K10785/K05693
ko05330	Allograft rejection	1.83205e-05	0.000642617	0.000412742	K06751/K10784/K10785
ko05332	Graft-versus-host disease	1.83205e-05	0.000642617	0.000412742	K06751/K10784/K10785
ko04940	Type I diabetes mellitus	2.72295e-05	0.000642617	0.000412742	K06751/K10784/K10785
ko05320	Autoimmune thyroid disease	2.72295e-05	0.000642617	0.000412742	K06751/K10784/K10785
ko04020	Calcium signaling pathway	6.94638e-05	0.00136612	0.000877437	K10784/K04960/K04360/K10785/K04282
ko04672	Intestinal immune network for IgA production	9.02235e-05	0.00152091	0.000976856	K10784/K13073/K10785
ko05416	Viral myocarditis	0.000105778	0.00156023	0.00100211	K06751/K10784/K10785
ko04612	Antigen processing and presentation	0.000173725	0.00227773	0.00146295	K06751/K10784/K10785
ko05170	Human immunodeficiency virus 1 infection	0.000574919	0.00678404	0.00435728	K06751/K10784/K04960/K10785
ko05310	Asthma	0.00101741	0.010914	0.00700991	K10784/K10785
ko05226	Gastric cancer	0.00211437	0.0207913	0.0133539	K10955/K05689/K22244
ko04218	Cellular senescence	0.00265538	0.0241026	0.0154807	K06751/K04960/K01367
ko05322	Systemic lupus erythematosus	0.0051084	0.0430565	0.0276545	K10784/K10785
ko04080	Neuroactive ligand-receptor interaction	0.00599867	0.0471896	0.0303091	K05181/K04296/K01312/K04282
ko04015	Rap1 signaling pathway	0.00660497	0.0487116	0.0312867	K10784/K05689/K10785
ko05321	Inflammatory bowel disease	0.00728632	0.0505757	0.0324839	K10784/K10785
ko05169	Epstein-Barr virus infection	0.00778793	0.0510542	0.0327913	K06751/K10784/K10785
ko04014	Ras signaling pathway	0.00881917	0.0521269	0.0334803	K10784/K04360/K10785
ko04520	Adherens junction	0.0098129	0.0521269	0.0334803	K05689/K05693
ko05166	Human T-cell leukemia virus 1 infection	0.0103629	0.0521269	0.0334803	K06751/K10784/K10785
ko04512	ECM-receptor interaction	0.0104202	0.0521269	0.0334803	K23380/K06252
ko04658	Th1 and Th2 cell differentiation	0.0110438	0.0521269	0.0334803	K10784/K10785
ko05144	Malaria	0.0110438	0.0521269	0.0334803	K10784/K10785
ko05323	Rheumatoid arthritis	0.0110438	0.0521269	0.0334803	K10784/K10785
ko04972	Pancreatic secretion	0.0116836	0.0530258	0.0340576	K04960/K01312
ko05235	PD-L1 expression and PD-1 checkpoint pathway in cancer	0.0130111	0.0562726	0.036143	K10784/K10785
ko05150	Staphylococcus aureus infection	0.0133528	0.0562726	0.036143	K10784/K10785
ko04625	C-type lectin receptor signaling pathway	0.0162255	0.060764	0.0390277	K04960/K10059
ko04728	Dopaminergic synapse	0.0169816	0.060764	0.0390277	K04960/K11583
ko05165	Human papillomavirus infection	0.0172439	0.060764	0.0390277	K06751/K06252/K11583
ko04726	Serotonergic synapse	0.0173652	0.060764	0.0390277	K05181/K04960
ko05142	Chagas disease	0.0173652	0.060764	0.0390277	K10784/K10785
ko04660	T cell receptor signaling pathway	0.0177525	0.060764	0.0390277	K10784/K10785
ko04659	Th17 cell differentiation	0.0181435	0.060764	0.0390277	K10784/K10785
ko04724	Glutamatergic synapse	0.0185382	0.060764	0.0390277	K15009/K04960
ko04725	Cholinergic synapse	0.0193384	0.0616737	0.039612	K04960/K14387
ko04064	NF-kappa B signaling pathway	0.0222516	0.0690971	0.0443799	K10784/K10785
ko04151	PI3K-Akt signaling pathway	0.0242209	0.0732837	0.0470689	K04360/K06252/K11583
ko04371	Apelin signaling pathway	0.0253352	0.0747388	0.0480035	K04960/K05689
ko04210	Apoptosis	0.0281093	0.0808998	0.0519606	K04960/K01367
ko05162	Measles	0.0314933	0.0884811	0.0568299	K10784/K10785
ko04723	Retrograde endocannabinoid signaling	0.0324885	0.0891546	0.0572626	K05181/K04960
ko05135	Yersinia infection	0.0340047	0.0911943	0.0585726	K10784/K10785
ko04360	Axon guidance	0.0371188	0.0973336	0.0625158	K05105/K06838

## Sheet: ptae_overrep_FDR0.1
KEGG_ID	Description	pvalue	p.adjust	qvalue	geneID
ko05330	Allograft rejection	3.10737e-07	1.91011e-05	1.29356e-05	K10784/K06751/K06752/K10785
ko05332	Graft-versus-host disease	3.10737e-07	1.91011e-05	1.29356e-05	K10784/K06751/K06752/K10785
ko04940	Type I diabetes mellitus	5.34296e-07	1.91011e-05	1.29356e-05	K10784/K06751/K06752/K10785
ko05320	Autoimmune thyroid disease	5.34296e-07	1.91011e-05	1.29356e-05	K10784/K06751/K06752/K10785
ko04672	Intestinal immune network for IgA production	2.72636e-06	7.7974e-05	5.28054e-05	K10784/K06752/K13073/K10785
ko05416	Viral myocarditis	3.38242e-06	8.06143e-05	5.45934e-05	K10784/K06751/K06752/K10785
ko04612	Antigen processing and presentation	6.62163e-06	0.00013527	9.16075e-05	K10784/K06751/K06752/K10785
ko05310	Asthma	1.97333e-05	0.000352733	0.000238877	K10784/K06752/K10785
ko04020	Calcium signaling pathway	0.000126742	0.00201379	0.00136378	K10784/K05858/K10785/K04282/K04360
ko04514	Cell adhesion molecules	0.000149176	0.00213322	0.00144466	K10784/K06751/K06752/K10785
ko05322	Systemic lupus erythematosus	0.00023456	0.00304927	0.00206502	K10784/K06752/K10785
ko05165	Human papillomavirus infection	0.000355918	0.00424136	0.00287232	K04490/K06751/K06252/K11583/K05631
ko05321	Inflammatory bowel disease	0.000403266	0.00443592	0.00300409	K10784/K06752/K10785
ko04658	Th1 and Th2 cell differentiation	0.000760426	0.00724939	0.00490942	K10784/K06752/K10785
ko05323	Rheumatoid arthritis	0.000760426	0.00724939	0.00490942	K10784/K06752/K10785
ko04015	Rap1 signaling pathway	0.000899311	0.00803759	0.0054432	K10784/K05858/K10785/K05631
ko05150	Staphylococcus aureus infection	0.00101583	0.00854488	0.00578674	K10784/K06752/K10785
ko05169	Epstein-Barr virus infection	0.00112369	0.00892708	0.00604558	K10784/K06751/K06752/K10785
ko05142	Chagas disease	0.00151679	0.0112618	0.00762671	K10784/K05858/K10785
ko04659	Th17 cell differentiation	0.00162177	0.0112618	0.00762671	K10784/K06752/K10785
ko05166	Human T-cell leukemia virus 1 infection	0.00165384	0.0112618	0.00762671	K10784/K06751/K06752/K10785
ko04961	Endocrine and other factor-regulated calcium reabsorption	0.00352626	0.0229207	0.0155223	K05858/K01528
ko04310	Wnt signaling pathway	0.00395054	0.0245621	0.0166339	K05858/K04490/K23491
ko04360	Axon guidance	0.00484465	0.028866	0.0195486	K06840/K07521/K05105
ko04151	PI3K-Akt signaling pathway	0.00523038	0.029717	0.0201249	K06252/K11583/K04360/K05631
ko04742	Taste transduction	0.00540309	0.029717	0.0201249	K05858/K04819
ko05168	Herpes simplex virus 1 infection	0.00724279	0.03836	0.025978	K09228/K06751/K06752
ko05170	Human immunodeficiency virus 1 infection	0.00943171	0.0481691	0.0326209	K10784/K06751/K10785
ko04014	Ras signaling pathway	0.0123346	0.0608221	0.0411898	K10784/K10785/K04360
ko04916	Melanogenesis	0.013946	0.0620284	0.0420067	K05858/K04490
ko05144	Malaria	0.013946	0.0620284	0.0420067	K10784/K10785
ko04911	Insulin secretion	0.0143445	0.0620284	0.0420067	K05858/K15297
ko05412	Arrhythmogenic right ventricular cardiomyopathy	0.0143445	0.0620284	0.0420067	K10381/K04490
ko04972	Pancreatic secretion	0.014748	0.0620284	0.0420067	K01312/K05858
ko05235	PD-L1 expression and PD-1 checkpoint pathway in cancer	0.0164105	0.0670485	0.0454064	K10784/K10785
ko04071	Sphingolipid signaling pathway	0.0204279	0.0811442	0.0549523	K05858/K11583
ko04728	Dopaminergic synapse	0.0213713	0.0815811	0.0552481	K05858/K11583
ko04726	Serotonergic synapse	0.0218497	0.0815811	0.0552481	K05858/K04819
ko04660	T cell receptor signaling pathway	0.0223326	0.0815811	0.0552481	K10784/K10785
ko05146	Amoebiasis	0.0228199	0.0815811	0.0552481	K10955/K05858
ko04145	Phagosome	0.0268749	0.0915026	0.0619672	K06751/K06752
ko04261	Adrenergic signaling in cardiomyocytes	0.0268749	0.0915026	0.0619672	K05858/K11583
ko04064	NF-kappa B signaling pathway	0.0279312	0.0928874	0.062905	K10784/K10785

## Sheet: dragon_overrep_FDR0.1
KEGG_ID	Description	pvalue	p.adjust	qvalue	geneID
ko05412	Arrhythmogenic right ventricular cardiomyopathy	0.00235437	0.0748894	0.0605167	K05719/K04490
ko05410	Hypertrophic cardiomyopathy	0.00316283	0.0748894	0.0605167	K12567/K05719
ko04928	Parathyroid hormone synthesis, secretion and action	0.00365133	0.0748894	0.0605167	K04960/K07994
ko05414	Dilated cardiomyopathy	0.00382153	0.0748894	0.0605167	K12567/K05719
ko04611	Platelet activation	0.00408368	0.0748894	0.0605167	K04960/K05719
ko04145	Phagosome	0.00453875	0.0748894	0.0605167	K06560/K05719
ko05226	Gastric cancer	0.00582673	0.0811748	0.0655958	K10955/K04490
ko05225	Hepatocellular carcinoma	0.00669329	0.0811748	0.0655958	K00355/K04490
ko04934	Cushing syndrome	0.00737953	0.0811748	0.0655958	K04960/K04490
ko05200	Pathways in cancer	0.00915595	0.0906439	0.0732476	K00355/K05719/K04490

## Sheet: syng_overrep_FDR0.1
KEGG_ID	Description	pvalue	p.adjust	qvalue	geneID
ko05322	Systemic lupus erythematosus	6.26703e-06	0.000325885	0.000197906	K10651/K03990/K11254
ko05203	Viral carcinogenesis	0.00035901	0.00933427	0.00566859	K03990/K06751/K11254
ko04613	Neutrophil extracellular trap formation	0.0025017	0.0361738	0.0219679	K03990/K11254
ko04145	Phagosome	0.0027826	0.0361738	0.0219679	K03990/K06751
ko05168	Herpes simplex virus 1 infection	0.00661539	0.0688001	0.0417814	K03990/K06751
ko05167	Kaposi sarcoma-associated herpesvirus infection	0.00854995	0.0740996	0.0449998	K03990/K06751
ko05330	Allograft rejection	0.0184601	0.0907972	0.05514	K06751
ko05332	Graft-versus-host disease	0.0184601	0.0907972	0.05514	K06751
ko00982	Drug metabolism - cytochrome P450	0.0209532	0.0907972	0.05514	K00699
ko04740	Olfactory transduction	0.0209532	0.0907972	0.05514	K04257
ko04940	Type I diabetes mellitus	0.0209532	0.0907972	0.05514	K06751
ko05320	Autoimmune thyroid disease	0.0209532	0.0907972	0.05514	K06751
ko05204	Chemical carcinogenesis - DNA adducts	0.0242684	0.0922939	0.0560489	K00699
ko00983	Drug metabolism - other enzymes	0.0267482	0.0922939	0.0560489	K00699
ko04080	Neuroactive ligand-receptor interaction	0.0270293	0.0922939	0.0560489	K01312/K03990
ko00980	Metabolism of xenobiotics by cytochrome P450	0.0283981	0.0922939	0.0560489	K00699
ko05416	Viral myocarditis	0.0325119	0.0994481	0.0603936	K06751
