# Supplementary material for: Leafy and weedy seadragon genomes connect genic and repetitive DNA features to the extravagant biology of syngnathid fishes
Source: Proc Natl Acad Sci U S A. 2022 Jun 22;119(26):e2119602119. doi: 10.1073/pnas.2119602119 (PMC9245644; doi:10.1073/pnas.2119602119)
Supplement: Supplementary File [file pnas.2119602119.sd03.xlsx]

## Sheet: Pequ_copb2_regions
chromosome/scaffold	Xmac_paralog_tblastn_query	copb2_region_start	copb2_region_end	copb2_rf_strand
Pequ_HiC_scaffold_1046	ENSXMAT00000019042.2_Chr6	202	351	minus
Pequ_HiC_scaffold_1272	ENSXMAT00000019042.2_Chr6	22	496	plus
Pequ_HiC_scaffold_13	ENSXMAT00000019042.2_Chr6	12764791	12780860	minus
Pequ_HiC_scaffold_165	ENSXMAT00000019042.2_Chr6	24180	24332	plus
Pequ_HiC_scaffold_179	ENSXMAT00000019042.2_Chr6	81388	81880	minus
Pequ_HiC_scaffold_183	ENSXMAT00000019042.2_Chr6	8900	9396	plus
Pequ_HiC_scaffold_188	ENSXMAT00000019042.2_Chr6	59047	59542	plus
Pequ_HiC_scaffold_2	ENSXMAT00000019042.2_Chr6	269108	275657	minus
Pequ_HiC_scaffold_2	ENSXMAT00000019042.2_Chr6	2020215	2035485	minus
Pequ_HiC_scaffold_2	ENSXMAT00000019042.2_Chr6	3483099	3483543	plus
Pequ_HiC_scaffold_212	ENSXMAT00000019042.2_Chr6	7767	8648	minus
Pequ_HiC_scaffold_212	ENSXMAT00000019042.2_Chr6	73170	73614	plus
Pequ_HiC_scaffold_228	ENSXMAT00000019042.2_Chr6	7703	15212	minus
Pequ_HiC_scaffold_24	ENSXMAT00000019042.2_Chr6	171058	172226	minus
Pequ_HiC_scaffold_24	ENSXMAT00000019042.2_Chr6	196942	197635	minus
Pequ_HiC_scaffold_248	ENSXMAT00000019042.2_Chr6	31185	31343	plus
Pequ_HiC_scaffold_26	ENSXMAT00000019042.2_Chr6	80126	83138	minus
Pequ_HiC_scaffold_26	ENSXMAT00000019042.2_Chr6	432369	432553	minus
Pequ_HiC_scaffold_296	ENSXMAT00000019042.2_Chr6	27475	29802	minus
Pequ_HiC_scaffold_300	ENSXMAT00000019042.2_Chr6	8857	9352	plus
Pequ_HiC_scaffold_337	ENSXMAT00000019042.2_Chr6	26575	26727	plus
Pequ_HiC_scaffold_342	ENSXMAT00000019042.2_Chr6	2979	4145	minus
Pequ_HiC_scaffold_342	ENSXMAT00000019042.2_Chr6	24766	25459	minus
Pequ_HiC_scaffold_433	ENSXMAT00000019042.2_Chr6	13333	13485	plus
Pequ_HiC_scaffold_453	ENSXMAT00000019042.2_Chr6	8768	9615	plus
Pequ_HiC_scaffold_477	ENSXMAT00000019042.2_Chr6	9093	9486	plus
Pequ_HiC_scaffold_542	ENSXMAT00000019042.2_Chr6	7	153	plus
Pequ_HiC_scaffold_6	ENSXMAT00000019042.2_Chr6	17162211	17162792	plus
Pequ_HiC_scaffold_658	ENSXMAT00000019042.2_Chr6	5557	6222	plus
Pequ_HiC_scaffold_69	ENSXMAT00000019042.2_Chr6	9331	9540	minus
Pequ_HiC_scaffold_69	ENSXMAT00000019042.2_Chr6	166062	166214	plus
Pequ_HiC_scaffold_786	ENSXMAT00000019042.2_Chr6	4445	4597	plus
Pequ_HiC_scaffold_907	ENSXMAT00000019042.2_Chr6	2606	2755	plus
Pequ_HiC_scaffold_936	ENSXMAT00000019042.2_Chr6	2456	2796	plus
Pequ_HiC_scaffold_1046	ENSXMAT00000026162.1_Chr18	205	2051	minus
Pequ_HiC_scaffold_1272	ENSXMAT00000026162.1_Chr18	22	496	plus
Pequ_HiC_scaffold_13	ENSXMAT00000026162.1_Chr18	12764791	12777410	minus
Pequ_HiC_scaffold_165	ENSXMAT00000026162.1_Chr18	24147	24332	plus
Pequ_HiC_scaffold_179	ENSXMAT00000026162.1_Chr18	81388	81880	minus
Pequ_HiC_scaffold_183	ENSXMAT00000026162.1_Chr18	8900	9396	plus
Pequ_HiC_scaffold_188	ENSXMAT00000026162.1_Chr18	40028	40150	minus
Pequ_HiC_scaffold_188	ENSXMAT00000026162.1_Chr18	59047	59542	plus
Pequ_HiC_scaffold_2	ENSXMAT00000026162.1_Chr18	269108	275657	minus
Pequ_HiC_scaffold_2	ENSXMAT00000026162.1_Chr18	2020215	2035777	minus
Pequ_HiC_scaffold_2	ENSXMAT00000026162.1_Chr18	3483090	3483776	plus
Pequ_HiC_scaffold_212	ENSXMAT00000026162.1_Chr18	7713	8203	minus
Pequ_HiC_scaffold_212	ENSXMAT00000026162.1_Chr18	73161	73605	plus
Pequ_HiC_scaffold_228	ENSXMAT00000026162.1_Chr18	7703	15221	minus
Pequ_HiC_scaffold_24	ENSXMAT00000026162.1_Chr18	172080	172226	minus
Pequ_HiC_scaffold_24	ENSXMAT00000026162.1_Chr18	196942	198681	minus
Pequ_HiC_scaffold_24	ENSXMAT00000026162.1_Chr18	683010	683117	minus
Pequ_HiC_scaffold_248	ENSXMAT00000026162.1_Chr18	31027	31343	plus
Pequ_HiC_scaffold_26	ENSXMAT00000026162.1_Chr18	80126	83138	minus
Pequ_HiC_scaffold_26	ENSXMAT00000026162.1_Chr18	432369	432553	minus
Pequ_HiC_scaffold_290	ENSXMAT00000026162.1_Chr18	36282	36404	minus
Pequ_HiC_scaffold_296	ENSXMAT00000026162.1_Chr18	27475	29802	minus
Pequ_HiC_scaffold_300	ENSXMAT00000026162.1_Chr18	8857	9352	plus
Pequ_HiC_scaffold_337	ENSXMAT00000026162.1_Chr18	26411	26727	plus
Pequ_HiC_scaffold_342	ENSXMAT00000026162.1_Chr18	2979	4145	minus
Pequ_HiC_scaffold_342	ENSXMAT00000026162.1_Chr18	24766	26505	minus
Pequ_HiC_scaffold_373	ENSXMAT00000026162.1_Chr18	23259	23378	minus
Pequ_HiC_scaffold_433	ENSXMAT00000026162.1_Chr18	13169	13485	plus
Pequ_HiC_scaffold_453	ENSXMAT00000026162.1_Chr18	9258	11682	plus
Pequ_HiC_scaffold_477	ENSXMAT00000026162.1_Chr18	9093	9462	plus
Pequ_HiC_scaffold_542	ENSXMAT00000026162.1_Chr18	7	153	plus
Pequ_HiC_scaffold_6	ENSXMAT00000026162.1_Chr18	17162211	17162792	plus
Pequ_HiC_scaffold_658	ENSXMAT00000026162.1_Chr18	5584	6222	plus
Pequ_HiC_scaffold_69	ENSXMAT00000026162.1_Chr18	9331	9540	minus
Pequ_HiC_scaffold_69	ENSXMAT00000026162.1_Chr18	166029	166214	plus
Pequ_HiC_scaffold_786	ENSXMAT00000026162.1_Chr18	4445	4639	plus
Pequ_HiC_scaffold_907	ENSXMAT00000026162.1_Chr18	2606	2755	plus
Pequ_HiC_scaffold_936	ENSXMAT00000026162.1_Chr18	1587	2796	plus

## Sheet: Pequ_copb2_merged_1kbflanks
chromosome/scaffold	copb2_region_start	copb2_region_end
Pequ_HiC_scaffold_1046	1	1351
Pequ_HiC_scaffold_1272	1	1003
Pequ_HiC_scaffold_13	12763791	12778410
Pequ_HiC_scaffold_165	23180	25332
Pequ_HiC_scaffold_179	80388	82880
Pequ_HiC_scaffold_183	7900	10396
Pequ_HiC_scaffold_188	58047	60542
Pequ_HiC_scaffold_2	268108	276657
Pequ_HiC_scaffold_2	2019215	2036485
Pequ_HiC_scaffold_2	3482099	3484543
Pequ_HiC_scaffold_212	6767	9203
Pequ_HiC_scaffold_212	72170	74605
Pequ_HiC_scaffold_228	6703	16212
Pequ_HiC_scaffold_24	171080	173226
Pequ_HiC_scaffold_24	195942	198635
Pequ_HiC_scaffold_248	30185	32343
Pequ_HiC_scaffold_26	79126	84138
Pequ_HiC_scaffold_26	431369	433553
Pequ_HiC_scaffold_296	26475	30802
Pequ_HiC_scaffold_300	7857	10352
Pequ_HiC_scaffold_337	25575	27727
Pequ_HiC_scaffold_342	1979	5145
Pequ_HiC_scaffold_342	23766	26459
Pequ_HiC_scaffold_433	12333	14485
Pequ_HiC_scaffold_453	8258	10615
Pequ_HiC_scaffold_477	8093	10462
Pequ_HiC_scaffold_542	1	1153
Pequ_HiC_scaffold_6	17161211	17163792
Pequ_HiC_scaffold_658	4584	7222
Pequ_HiC_scaffold_69	8331	10540
Pequ_HiC_scaffold_69	165062	167214
Pequ_HiC_scaffold_786	3445	5177
Pequ_HiC_scaffold_907	1606	3634
Pequ_HiC_scaffold_936	1456	3447

## Sheet: Ptae_copb2_regions
chromosome/scaffold	Xmac_paralog_tblastn_query	copb2_region_start	copb2_region_end	copb2_rf_strand
Ptae_HiC_scaffold_106	ENSXMAT00000019042.2_Chr6	33486	47185	plus
Ptae_HiC_scaffold_124	ENSXMAT00000019042.2_Chr6	7347	16909	plus
Ptae_HiC_scaffold_127	ENSXMAT00000019042.2_Chr6	2544	2934	minus
Ptae_HiC_scaffold_137	ENSXMAT00000019042.2_Chr6	5699	13890	minus
Ptae_HiC_scaffold_14	ENSXMAT00000019042.2_Chr6	6324496	6345005	plus
Ptae_HiC_scaffold_174	ENSXMAT00000019042.2_Chr6	17102	18604	minus
Ptae_HiC_scaffold_180	ENSXMAT00000019042.2_Chr6	11671	14806	minus
Ptae_HiC_scaffold_24	ENSXMAT00000019042.2_Chr6	2172902	2173344	plus
Ptae_HiC_scaffold_24	ENSXMAT00000019042.2_Chr6	2191088	2191439	plus
Ptae_HiC_scaffold_25	ENSXMAT00000019042.2_Chr6	1139691	1153287	plus
Ptae_HiC_scaffold_26	ENSXMAT00000019042.2_Chr6	35869	36468	plus
Ptae_HiC_scaffold_26	ENSXMAT00000019042.2_Chr6	45791	69071	minus
Ptae_HiC_scaffold_274	ENSXMAT00000019042.2_Chr6	5156	7650	minus
Ptae_HiC_scaffold_29	ENSXMAT00000019042.2_Chr6	235150	235842	plus
Ptae_HiC_scaffold_31	ENSXMAT00000019042.2_Chr6	389858	390289	minus
Ptae_HiC_scaffold_39	ENSXMAT00000019042.2_Chr6	103143	103536	minus
Ptae_HiC_scaffold_39	ENSXMAT00000019042.2_Chr6	118670	119021	plus
Ptae_HiC_scaffold_53	ENSXMAT00000019042.2_Chr6	82850	89565	minus
Ptae_HiC_scaffold_63	ENSXMAT00000019042.2_Chr6	93453	93804	minus
Ptae_HiC_scaffold_78	ENSXMAT00000019042.2_Chr6	19402	25155	minus
Ptae_HiC_scaffold_79	ENSXMAT00000019042.2_Chr6	68563	85696	minus
Ptae_HiC_scaffold_80	ENSXMAT00000019042.2_Chr6	25627	30565	plus
Ptae_HiC_scaffold_106	ENSXMAT00000026162.1_Chr18	33486	47185	plus
Ptae_HiC_scaffold_124	ENSXMAT00000026162.1_Chr18	7347	16909	plus
Ptae_HiC_scaffold_127	ENSXMAT00000026162.1_Chr18	2544	2934	minus
Ptae_HiC_scaffold_137	ENSXMAT00000026162.1_Chr18	5699	13890	minus
Ptae_HiC_scaffold_14	ENSXMAT00000026162.1_Chr18	6324496	6345005	plus
Ptae_HiC_scaffold_174	ENSXMAT00000026162.1_Chr18	17102	18604	minus
Ptae_HiC_scaffold_180	ENSXMAT00000026162.1_Chr18	11671	14806	minus
Ptae_HiC_scaffold_24	ENSXMAT00000026162.1_Chr18	2172902	2191439	plus
Ptae_HiC_scaffold_25	ENSXMAT00000026162.1_Chr18	1139691	1151227	plus
Ptae_HiC_scaffold_25	ENSXMAT00000026162.1_Chr18	1151784	1153709	minus
Ptae_HiC_scaffold_26	ENSXMAT00000026162.1_Chr18	35869	36468	plus
Ptae_HiC_scaffold_26	ENSXMAT00000026162.1_Chr18	45791	69071	minus
Ptae_HiC_scaffold_274	ENSXMAT00000026162.1_Chr18	5156	7650	minus
Ptae_HiC_scaffold_29	ENSXMAT00000026162.1_Chr18	235150	235842	plus
Ptae_HiC_scaffold_31	ENSXMAT00000026162.1_Chr18	389858	390289	minus
Ptae_HiC_scaffold_39	ENSXMAT00000026162.1_Chr18	103143	103536	minus
Ptae_HiC_scaffold_39	ENSXMAT00000026162.1_Chr18	118670	119021	plus
Ptae_HiC_scaffold_53	ENSXMAT00000026162.1_Chr18	82850	89565	minus
Ptae_HiC_scaffold_63	ENSXMAT00000026162.1_Chr18	93453	93804	minus
Ptae_HiC_scaffold_78	ENSXMAT00000026162.1_Chr18	19402	25155	minus
Ptae_HiC_scaffold_79	ENSXMAT00000026162.1_Chr18	68563	85696	minus
Ptae_HiC_scaffold_80	ENSXMAT00000026162.1_Chr18	25627	30565	plus

## Sheet: Ptae_copb2_merged_1kbflanks
chromosome/scaffold	copb2_region_start	copb2_region_end
Ptae_HiC_scaffold_106	32486	48185
Ptae_HiC_scaffold_124	6347	17909
Ptae_HiC_scaffold_127	1544	3934
Ptae_HiC_scaffold_137	4699	14890
Ptae_HiC_scaffold_14	6323496	6346005
Ptae_HiC_scaffold_174	16102	19604
Ptae_HiC_scaffold_180	10671	15806
Ptae_HiC_scaffold_24	2171902	2174344
Ptae_HiC_scaffold_24	2190088	2192439
Ptae_HiC_scaffold_25	1138691	1154287
Ptae_HiC_scaffold_26	34869	37468
Ptae_HiC_scaffold_26	44791	70071
Ptae_HiC_scaffold_274	4156	8650
Ptae_HiC_scaffold_29	234150	236842
Ptae_HiC_scaffold_31	388858	391289
Ptae_HiC_scaffold_39	102143	104536
Ptae_HiC_scaffold_39	117670	120021
Ptae_HiC_scaffold_53	81850	90565
Ptae_HiC_scaffold_63	92453	94804
Ptae_HiC_scaffold_78	18402	26155
Ptae_HiC_scaffold_79	67563	86696
Ptae_HiC_scaffold_80	24627	31565
