# Supplementary material for: Leafy and weedy seadragon genomes connect genic and repetitive DNA features to the extravagant biology of syngnathid fishes
Source: Proc Natl Acad Sci U S A. 2022 Jun 22;119(26):e2119602119. doi: 10.1073/pnas.2119602119 (PMC9245644; doi:10.1073/pnas.2119602119)
Supplement: Supplementary File [file pnas.2119602119.sd04.xlsx]

## Sheet: Pequ_10kb_copb2_RepeatTest
Repeat_Class	Pequ_copb2_10kbflanks_mean	mean_of_randsamp_means	CI_low_randsamp_means	CI_upp_randsamp_means	density_fold_change	pval	pval_adj
LINE/RTE-BovB	0.17404	0.0577533	0.0565406	0.058966	3.01351	0.002	0.0434286
LINE/Rex-Babar	0.118665	0.0270184	0.0263676	0.0276693	4.39202	0.002	0.0434286
LTR/ERV1	0.114501	0.00690536	0.00651681	0.00729392	16.5815	0.002	0.0434286
SINE?	0.0286523	0.00134328	0.00114742	0.00153915	21.33	0.002	0.0434286
DNA/PiggyBac	0.013154	0.00300812	0.00285577	0.00316047	4.37283	0.002	0.0434286
Satellite	0.0102644	0.00148136	0.00137633	0.00158639	6.92908	0.002	0.0434286
LTR/RTE	0.00108753	3.7268e-05	2.64694e-05	4.80665e-05	29.1813	0.002	0.0434286
DNA/TcMar-Tigger	0.0504391	0.0346005	0.0341055	0.0350955	1.45776	0.004	0.0675556
DNA/TcMar-Tc2	0.0124432	0.00388091	0.00368875	0.00407307	3.20627	0.004	0.0675556
LTR/Gypsy	0.0576977	0.0191312	0.0184176	0.0198449	3.01589	0.006	0.0912
LINE	0.0145494	0.00503242	0.00480745	0.00525739	2.89113	0.01	0.126667
LINE/L1-Tx1	0.0129506	0.00266345	0.00240876	0.00291814	4.86234	0.01	0.126667
LTR/Unknown	0.00668642	0.00152065	0.00138716	0.00165414	4.39708	0.012	0.140308
DNA/Dada	0.00119205	0.000398664	0.000238748	0.000558579	2.99011	0.032	0.324267
SINE/tRNA-Core-RTE	0.000981596	0.000264773	0.000237475	0.00029207	3.70731	0.032	0.324267
RC/Helitron	0.00955644	0.00520148	0.00500059	0.00540237	1.83725	0.046	0.437
DNA/IS3EU	0.00231406	0.000878548	0.000808733	0.000948364	2.63396	0.05	0.447059
LINE/R2	0.00120206	0.00056535	0.000499565	0.000631135	2.12622	0.054	0.456
LTR/Pao	0.00445909	0.00251837	0.00215261	0.00288413	1.77063	0.058	0.464
LINE/L2	0.0482801	0.036024	0.0345507	0.0374974	1.34022	0.062	0.4712
DNA/TcMar-Mariner	0.00321218	0.00192614	0.00184193	0.00201035	1.66768	0.088	0.636952
Unknown	0.133718	0.118325	0.117315	0.119334	1.13009	0.098	0.647652
DNA/hAT-hobo	8.63268e-05	2.45392e-05	1.84638e-05	3.06146e-05	3.51791	0.094	0.647652
DNA/hAT	0.00308896	0.00165781	0.00156137	0.00175425	1.86328	0.11	0.696667
DNA/TcMar-Tc1	0.16081	0.144675	0.14317	0.146181	1.11152	0.176	0.998
DNA/hAT-Ac	0.0255513	0.0362112	0.0356864	0.036736	0.705621	0.972	0.998
DNA/hAT-Charlie	0.0229827	0.0315445	0.0311144	0.0319745	0.72858	0.976	0.998
LTR/Ngaro	0.0196126	0.0267723	0.0264004	0.0271443	0.732572	0.966	0.998
rRNA	0.0124806	0.0197441	0.0152613	0.024227	0.632117	0.172	0.998
DNA/CMC-EnSpm	0.0116662	0.0103614	0.0101107	0.0106121	1.12593	0.264	0.998
SINE/tRNA-V	0.00884363	0.00790641	0.00773354	0.00807928	1.11854	0.288	0.998
LINE/L1	0.00871312	0.00814178	0.00790195	0.0083816	1.07017	0.356	0.998
Simple_repeat	0.00479451	0.00648652	0.00614947	0.00682357	0.73915	0.656	0.998
DNA/PIF-Harbinger	0.00469588	0.00650925	0.00630215	0.00671635	0.721417	0.78	0.998
DNA/hAT-Tip100	0.00292641	0.00796715	0.00770486	0.00822944	0.36731	0.998	0.998
LINE/Dong-R4	0.00208822	0.00278848	0.00268891	0.00288805	0.748873	0.742	0.998
DNA/hAT-Blackjack	0.00158604	0.00114412	0.00107751	0.00121073	1.38625	0.22	0.998
LTR	0.0014251	0.00283593	0.00272457	0.00294729	0.502517	0.886	0.998
DNA	0.00128351	0.00849993	0.00826057	0.00873929	0.151003	0.998	0.998
LTR/Copia	0.00111151	0.00301426	0.00270379	0.00332473	0.368752	0.754	0.998
DNA/P	0.00103173	0.00189418	0.00177628	0.00201208	0.544684	0.744	0.998
LINE/Penelope	0.000729904	0.00499295	0.00396277	0.00602314	0.146187	0.986	0.998
SINE/MIR	0.000483761	0.00104249	0.000981872	0.00110312	0.464042	0.814	0.998
LINE/RTE	0.000454951	0.000329275	0.00029983	0.00035872	1.38168	0.226	0.998
DNA/MULE-MuDR	0.000375572	0.00603203	0.00579687	0.00626719	0.062263	0.998	0.998
DNA/Novosib	0.000298585	0.00158776	0.00148425	0.00169127	0.188054	0.994	0.998
LINE/RTE-X	0.000254664	0.000286102	0.000261907	0.000310296	0.890119	0.418	0.998
DNA/Merlin	0.000245956	0.000273546	0.000248386	0.000298705	0.899141	0.398	0.998
DNA/Zisupton	0.000210793	0.000507878	0.000456318	0.000559438	0.415046	0.762	0.998
SINE	0.000167645	0.00153448	0.00147224	0.00159671	0.109252	0.998	0.998
DNA/Kolobok-T2	0.000148102	0.000909569	0.000858033	0.000961106	0.162826	0.992	0.998
LINE/CR1	0.000139479	0.000759724	0.000671662	0.000847785	0.183592	0.966	0.998
DNA/Sola-1	0.000114352	0.000282797	0.000256417	0.000309177	0.404359	0.722	0.998
LTR/LTR	0.000104276	0.00020169	0.000175692	0.000227689	0.517008	0.556	0.998
LINE/Proto2	8.73021e-05	0.000404501	0.000346634	0.000462368	0.215826	0.792	0.998
LTR/ERVK	8.1286e-05	0.000544505	0.000511871	0.000577139	0.149284	0.958	0.998
LINE/I-Nimb	7.19642e-05	0.000336885	0.000307003	0.000366767	0.213616	0.824	0.998
LINE/I	6.6131e-05	0.00131599	0.00124007	0.00139191	0.0502518	0.994	0.998
SINE/tRNA-Core-L2	6.4017e-05	0.000192629	0.000168203	0.000217055	0.332333	0.61	0.998
LTR/Gypsy-Cigr	5.09582e-05	0.000515386	0.000108849	0.000921924	0.0988738	0.724	0.998
LTR/DIRS	4.66631e-05	0.000172987	0.00014437	0.000201604	0.269749	0.654	0.998
DNA/hAT-Tol2	1.33421e-05	0.00121473	0.00114189	0.00128757	0.0109836	0.998	0.998
DDE-1	0	1.57996e-05	2.47583e-06	2.91235e-05	0	0.998	0.998
DNA/Academ	0	2.39235e-05	1.5072e-05	3.2775e-05	0	0.998	0.998
DNA/Academ-1	0	3.24338e-05	1.41351e-05	5.07326e-05	0	0.998	0.998
DNA/CACTA	0	0.000361603	0.000333553	0.000389653	0	0.998	0.998
DNA/CMC-Chapaev	0	3.05971e-06	3.99928e-08	6.07943e-06	0	0.998	0.998
DNA/CMC-Chapaev-3	0	0.000314023	0.000266149	0.000361898	0	0.998	0.998
DNA/Crypton	0	0.000234852	0.000191299	0.000278405	0	0.998	0.998
DNA/Crypton-A	0	0.000118704	9.94297e-05	0.000137978	0	0.998	0.998
DNA/Crypton-C	0	1.2939e-05	8.09108e-06	1.77869e-05	0	0.998	0.998
DNA/Crypton-H	0	6.26694e-05	5.14435e-05	7.38952e-05	0	0.998	0.998
DNA/Crypton-V	0	0.000498139	0.000452834	0.000543444	0	0.998	0.998
DNA/Ginger	0	0.000821385	0.000744615	0.000898156	0	0.998	0.998
DNA/Harbinger	0	4.95482e-05	3.95405e-05	5.95559e-05	0	0.998	0.998
DNA/hAT-hAT19	0	7.44644e-07	-5.87504e-07	2.07679e-06	0	0.998	0.998
DNA/hAT-hAT5	0	0.00026643	0.000241168	0.000291692	0	0.998	0.998
DNA/hAT-hAT6	0	6.06201e-06	3.77905e-06	8.34498e-06	0	0.998	0.998
DNA/hAT-hATm	0	0.000144421	-4.48546e-05	0.000333697	0	0.998	0.998
DNA/hAT-hATw	0	2.01581e-06	7.39451e-07	3.29217e-06	0	0.998	0.998
DNA/hAT-hATx	0	3.91309e-06	2.33469e-06	5.4915e-06	0	0.998	0.998
DNA/hAT-Pegasus	0	1.18402e-07	-3.11739e-08	2.67977e-07	0	0.998	0.998
DNA/hAT-Tag1	0	0.000747675	0.000679868	0.000815481	0	0.998	0.998
DNA/Helitron	0	9.58469e-06	3.13117e-06	1.60382e-05	0	0.998	0.998
DNA/ISa	0	0	NA	NA	NA	0.998	0.998
DNA/ISC1316	0	0.000127818	0.000102726	0.00015291	0	0.998	0.998
DNA/Kolobok	0	1.77246e-05	1.26163e-05	2.28329e-05	0	0.998	0.998
DNA/Kolobok-Hydra	0	2.74549e-05	2.24992e-05	3.24107e-05	0	0.998	0.998
DNA/Maverick	0	0.000355937	0.000316369	0.000395506	0	0.998	0.998
DNA/MULE-NOF	0	2.16076e-05	1.51478e-05	2.80674e-05	0	0.998	0.998
DNA/Mutator	0	1.60846e-07	-1.83297e-08	3.40021e-07	0	0.998	0.998
DNA/PIF-HarbS	0	3.78597e-06	-3.08426e-06	1.06562e-05	0	0.998	0.998
DNA/PIF-ISL2EU	0	0.000322833	0.000275829	0.000369837	0	0.998	0.998
DNA/PIF-Spy	0	1.98276e-07	-1.17663e-08	4.08319e-07	0	0.998	0.998
DNA/Sola	0	3.77062e-05	2.08691e-05	5.45433e-05	0	0.998	0.998
DNA/Sola-2	0	0.000344905	0.000288831	0.000400978	0	0.998	0.998
DNA/Sola-3	0	0.000114549	9.01599e-05	0.000138938	0	0.998	0.998
DNA/TcMar	0	0.000462266	0.00042872	0.000495813	0	0.998	0.998
DNA/TcMar-Fot1	0	0.00015589	0.000128763	0.000183018	0	0.998	0.998
DNA/TcMar-ISRm11	0	0.000494511	0.000439197	0.000549826	0	0.998	0.998
DNA/TcMar-Pogo	0	8.7657e-07	2.69263e-07	1.48388e-06	0	0.998	0.998
DNA/TcMar-Stowaway	0	2.68118e-05	1.62351e-05	3.73884e-05	0	0.998	0.998
DNA/Zator	0	5.39259e-05	3.46192e-05	7.32325e-05	0	0.998	0.998
DNA/Zisupton-hAT-hybrid	0	5.23806e-06	2.0876e-06	8.38851e-06	0	0.998	0.998
LINE?/Penelope	0	7.44911e-08	-7.18644e-08	2.20847e-07	0	0.998	0.998
LINE/CR1-Zenon	0	6.31161e-05	5.41583e-05	7.2074e-05	0	0.998	0.998
LINE/CRE	0	1.86961e-07	-7.25191e-08	4.4644e-07	0	0.998	0.998
LINE/I-Jockey	0	0.000160232	0.000108365	0.000212099	0	0.998	0.998
LINE/Jockey	0	0.000335717	0.000300918	0.000370516	0	0.998	0.998
LINE/L1-DRE	0	4.45608e-06	2.03514e-06	6.87702e-06	0	0.998	0.998
LINE/LINE	0	0.000268021	0.000214397	0.000321645	0	0.998	0.998
LINE/Proto1	0	2.08726e-07	-2.01366e-07	6.18818e-07	0	0.998	0.998
LINE/R1	0	1.14754e-05	6.12994e-06	1.68209e-05	0	0.998	0.998
LINE/R1-LOA	0	1.25436e-05	4.87518e-06	2.0212e-05	0	0.998	0.998
LINE/R2-Hero	0	0.000619569	0.000530936	0.000708202	0	0.998	0.998
LINE/R2-NeSL	0	4.77957e-05	4.10132e-05	5.45782e-05	0	0.998	0.998
LINE/Rex	0	4.63419e-05	3.70533e-05	5.56304e-05	0	0.998	0.998
LINE/RTE-RTE	0	0.000557394	0.000477466	0.000637323	0	0.998	0.998
LINE/Tad1	0	8.99165e-06	6.42352e-06	1.15598e-05	0	0.998	0.998
LTR/Bhikhari	0	0.000183216	0.00014236	0.000224073	0	0.998	0.998
LTR/Delta	0	1.04571e-06	1.47137e-08	2.07671e-06	0	0.998	0.998
LTR/DNA	0	6.07934e-06	3.21637e-06	8.94231e-06	0	0.998	0.998
LTR/ERV	0	4.1528e-06	1.95952e-06	6.34609e-06	0	0.998	0.998
LTR/ERV-Foamy	0	0.000194013	0.000115222	0.000272804	0	0.998	0.998
LTR/ERV-Lenti	0	1.98706e-08	-1.917e-08	5.89113e-08	0	0.998	0.998
LTR/ERVL	0	2.11621e-05	1.22506e-05	3.00736e-05	0	0.998	0.998
LTR/Foamy	0	3.239e-06	-2.71427e-07	6.74943e-06	0	0.998	0.998
LTR/LINE	0	1.72849e-05	1.03925e-05	2.41772e-05	0	0.998	0.998
LTR/Roo	0	7.55968e-05	6.20112e-05	8.91824e-05	0	0.998	0.998
LTR/Viper	0	0.000591488	0.000351733	0.000831243	0	0.998	0.998
Other/DNA_virus	0	7.33645e-08	-7.07776e-08	2.17507e-07	0	0.998	0.998
Other/subtelomeric	0	6.92027e-06	3.78241e-06	1.00581e-05	0	0.998	0.998
RC/Helitron-2	0	1.27901e-06	3.058e-07	2.25222e-06	0	0.998	0.998
Retroposon	0	1.60807e-05	1.13288e-05	2.08327e-05	0	0.998	0.998
Retroposon/SVA	0	1.78724e-07	-6.17661e-08	4.19215e-07	0	0.998	0.998
SINE/5S	0	2.68169e-08	-2.58713e-08	7.95052e-08	0	0.998	0.998
SINE/5S-Deu-L2	0	3.36436e-05	2.78913e-05	3.93958e-05	0	0.998	0.998
SINE/Alu	0	4.39078e-05	3.9106e-06	8.39051e-05	0	0.998	0.998
SINE/B4	0	5.63203e-05	4.36793e-05	6.89612e-05	0	0.998	0.998
SINE/ID	0	0.00026332	0.000127996	0.000398644	0	0.998	0.998
SINE/SINE	0	2.67796e-05	2.09961e-05	3.25631e-05	0	0.998	0.998
SINE/tRNA	0	0.000136844	9.56166e-05	0.000178071	0	0.998	0.998
SINE/tRNA-Core	0	2.45141e-05	1.90886e-05	2.99396e-05	0	0.998	0.998
SINE/tRNA-Deu-L2	0	4.84579e-05	3.49434e-05	6.19724e-05	0	0.998	0.998
SINE/tRNA-I	0	1.37156e-07	-6.07131e-08	3.35025e-07	0	0.998	0.998
SINE/tRNA-L1	0	2.30215e-06	7.83953e-07	3.82036e-06	0	0.998	0.998
SINE/tRNA-L2	0	3.3583e-06	1.63692e-06	5.07967e-06	0	0.998	0.998
SINE/tRNA-Meta	0	9.19612e-06	6.77332e-06	1.16189e-05	0	0.998	0.998
SINE/tRNA-RTE	0	6.17243e-08	-2.14385e-08	1.44887e-07	0	0.998	0.998
SINE/tRNA-V-CR1	0	1.33505e-05	8.49189e-06	1.82091e-05	0	0.998	0.998
SINE/U	0	2.3483e-07	4.60916e-08	4.23568e-07	0	0.998	0.998
snRNA	0	0.000133301	7.51875e-05	0.000191414	0	0.998	0.998

## Sheet: Pequ_1kb_copb2_RepeatTest
Repeat_Class	Pequ_copb2_1kbflanks_mean	mean_of_randsamp_means	CI_low_randsamp_means	CI_upp_randsamp_means	density_fold_change	pval	pval_adj
LINE/RTE-BovB	0.244721	0.0577533	0.0565406	0.058966	4.23735	0.002	0.0253333
DNA/TcMar-Tc1	0.201775	0.144675	0.14317	0.146181	1.39468	0.002	0.0253333
LINE/Rex-Babar	0.151093	0.0270184	0.0263676	0.0276693	5.59222	0.002	0.0253333
DNA/TcMar-Tigger	0.101574	0.0346005	0.0341055	0.0350955	2.93563	0.002	0.0253333
DNA/hAT-Charlie	0.070948	0.0315445	0.0311144	0.0319745	2.24914	0.002	0.0253333
LINE	0.0547629	0.00503242	0.00480745	0.00525739	10.882	0.002	0.0253333
DNA/TcMar-Tc2	0.0441419	0.00388091	0.00368875	0.00407307	11.3741	0.002	0.0253333
RC/Helitron	0.0195227	0.00520148	0.00500059	0.00540237	3.7533	0.002	0.0253333
DNA/hAT	0.0181775	0.00165781	0.00156137	0.00175425	10.9648	0.002	0.0253333
DNA/hAT-Blackjack	0.0099475	0.00114412	0.00107751	0.00121073	8.69446	0.002	0.0253333
DNA/IS3EU	0.00546498	0.000878548	0.000808733	0.000948364	6.22047	0.002	0.0253333
SINE/tRNA-Core-RTE	0.0030569	0.000264773	0.000237475	0.00029207	11.5454	0.002	0.0253333
DNA/CMC-EnSpm	0.0239377	0.0103614	0.0101107	0.0106121	2.31028	0.004	0.0467692
DNA/PiggyBac	0.00883894	0.00300812	0.00285577	0.00316047	2.93836	0.01	0.108571
LTR/Gypsy	0.0411003	0.0191312	0.0184176	0.0198449	2.14834	0.012	0.1216
Unknown	0.143842	0.118325	0.117315	0.119334	1.21565	0.018	0.171
LINE/RTE	0.00135554	0.000329275	0.00029983	0.00035872	4.11674	0.02	0.178824
LTR/Pao	0.00677649	0.00251837	0.00215261	0.00288413	2.69083	0.024	0.202667
DNA/Dada	0.00196078	0.000398664	0.000238748	0.000558579	4.91839	0.026	0.208
LTR/Copia	0.0066838	0.00301426	0.00270379	0.00332473	2.21739	0.09	0.684
LTR/Unknown	0.00335173	0.00152065	0.00138716	0.00165414	2.20414	0.1	0.72381
DNA/hAT-Ac	0.0436895	0.0362112	0.0356864	0.036736	1.20652	0.114	0.787636
LINE/L2	0.0384529	0.036024	0.0345507	0.0374974	1.06742	0.228	0.998
LTR/Ngaro	0.017639	0.0267723	0.0264004	0.0271443	0.658853	0.992	0.998
Simple_repeat	0.00834282	0.00648652	0.00614947	0.00682357	1.28618	0.182	0.998
SINE/tRNA-V	0.00769836	0.00790641	0.00773354	0.00807928	0.973686	0.494	0.998
LINE/L1	0.00424107	0.00814178	0.00790195	0.0083816	0.520903	0.966	0.998
LTR/ERV1	0.00404823	0.00690536	0.00651681	0.00729392	0.586244	0.684	0.998
DNA/PIF-Harbinger	0.00289067	0.00650925	0.00630215	0.00671635	0.444087	0.982	0.998
LINE/L1-Tx1	0.0017792	0.00266345	0.00240876	0.00291814	0.668004	0.596	0.998
LINE/Dong-R4	0.00149023	0.00278848	0.00268891	0.00288805	0.534423	0.936	0.998
DNA	0.00145689	0.00849993	0.00826057	0.00873929	0.1714	0.998	0.998
DNA/Novosib	0.000684177	0.00158776	0.00148425	0.00169127	0.430906	0.936	0.998
LTR	0.000617965	0.00283593	0.00272457	0.00294729	0.217906	0.988	0.998
LINE/R2	0.000439969	0.00056535	0.000499565	0.000631135	0.778223	0.464	0.998
DNA/hAT-Tip100	0.000236239	0.00796715	0.00770486	0.00822944	0.0296516	0.998	0.998
DNA/MULE-MuDR	0.000209336	0.00603203	0.00579687	0.00626719	0.0347041	0.998	0.998
LINE/CR1	0.000142834	0.000759724	0.000671662	0.000847785	0.188008	0.964	0.998
SINE/tRNA-Core-L2	0.000142834	0.000192629	0.000168203	0.000217055	0.741499	0.424	0.998
LTR/DIRS	0.000123709	0.000172987	0.00014437	0.000201604	0.715133	0.376	0.998
DDE-1	0	1.57996e-05	2.47583e-06	2.91235e-05	0	0.998	0.998
DNA/Academ	0	2.39235e-05	1.5072e-05	3.2775e-05	0	0.998	0.998
DNA/Academ-1	0	3.24338e-05	1.41351e-05	5.07326e-05	0	0.998	0.998
DNA/CACTA	0	0.000361603	0.000333553	0.000389653	0	0.998	0.998
DNA/CMC-Chapaev	0	3.05971e-06	3.99928e-08	6.07943e-06	0	0.998	0.998
DNA/CMC-Chapaev-3	0	0.000314023	0.000266149	0.000361898	0	0.998	0.998
DNA/Crypton	0	0.000234852	0.000191299	0.000278405	0	0.998	0.998
DNA/Crypton-A	0	0.000118704	9.94297e-05	0.000137978	0	0.998	0.998
DNA/Crypton-C	0	1.2939e-05	8.09108e-06	1.77869e-05	0	0.998	0.998
DNA/Crypton-H	0	6.26694e-05	5.14435e-05	7.38952e-05	0	0.998	0.998
DNA/Crypton-V	0	0.000498139	0.000452834	0.000543444	0	0.998	0.998
DNA/Ginger	0	0.000821385	0.000744615	0.000898156	0	0.998	0.998
DNA/Harbinger	0	4.95482e-05	3.95405e-05	5.95559e-05	0	0.998	0.998
DNA/hAT-hAT19	0	7.44644e-07	-5.87504e-07	2.07679e-06	0	0.998	0.998
DNA/hAT-hAT5	0	0.00026643	0.000241168	0.000291692	0	0.998	0.998
DNA/hAT-hAT6	0	6.06201e-06	3.77905e-06	8.34498e-06	0	0.998	0.998
DNA/hAT-hATm	0	0.000144421	-4.48546e-05	0.000333697	0	0.998	0.998
DNA/hAT-hATw	0	2.01581e-06	7.39451e-07	3.29217e-06	0	0.998	0.998
DNA/hAT-hATx	0	3.91309e-06	2.33469e-06	5.4915e-06	0	0.998	0.998
DNA/hAT-hobo	0	2.45392e-05	1.84638e-05	3.06146e-05	0	0.998	0.998
DNA/hAT-Pegasus	0	1.18402e-07	-3.11739e-08	2.67977e-07	0	0.998	0.998
DNA/hAT-Tag1	0	0.000747675	0.000679868	0.000815481	0	0.998	0.998
DNA/hAT-Tol2	0	0.00121473	0.00114189	0.00128757	0	0.998	0.998
DNA/Helitron	0	9.58469e-06	3.13117e-06	1.60382e-05	0	0.998	0.998
DNA/ISa	0	0	NA	NA	NA	0.998	0.998
DNA/ISC1316	0	0.000127818	0.000102726	0.00015291	0	0.998	0.998
DNA/Kolobok	0	1.77246e-05	1.26163e-05	2.28329e-05	0	0.998	0.998
DNA/Kolobok-Hydra	0	2.74549e-05	2.24992e-05	3.24107e-05	0	0.998	0.998
DNA/Kolobok-T2	0	0.000909569	0.000858033	0.000961106	0	0.998	0.998
DNA/Maverick	0	0.000355937	0.000316369	0.000395506	0	0.998	0.998
DNA/Merlin	0	0.000273546	0.000248386	0.000298705	0	0.998	0.998
DNA/MULE-NOF	0	2.16076e-05	1.51478e-05	2.80674e-05	0	0.998	0.998
DNA/Mutator	0	1.60846e-07	-1.83297e-08	3.40021e-07	0	0.998	0.998
DNA/P	0	0.00189418	0.00177628	0.00201208	0	0.998	0.998
DNA/PIF-HarbS	0	3.78597e-06	-3.08426e-06	1.06562e-05	0	0.998	0.998
DNA/PIF-ISL2EU	0	0.000322833	0.000275829	0.000369837	0	0.998	0.998
DNA/PIF-Spy	0	1.98276e-07	-1.17663e-08	4.08319e-07	0	0.998	0.998
DNA/Sola	0	3.77062e-05	2.08691e-05	5.45433e-05	0	0.998	0.998
DNA/Sola-1	0	0.000282797	0.000256417	0.000309177	0	0.998	0.998
DNA/Sola-2	0	0.000344905	0.000288831	0.000400978	0	0.998	0.998
DNA/Sola-3	0	0.000114549	9.01599e-05	0.000138938	0	0.998	0.998
DNA/TcMar	0	0.000462266	0.00042872	0.000495813	0	0.998	0.998
DNA/TcMar-Fot1	0	0.00015589	0.000128763	0.000183018	0	0.998	0.998
DNA/TcMar-ISRm11	0	0.000494511	0.000439197	0.000549826	0	0.998	0.998
DNA/TcMar-Mariner	0	0.00192614	0.00184193	0.00201035	0	0.998	0.998
DNA/TcMar-Pogo	0	8.7657e-07	2.69263e-07	1.48388e-06	0	0.998	0.998
DNA/TcMar-Stowaway	0	2.68118e-05	1.62351e-05	3.73884e-05	0	0.998	0.998
DNA/Zator	0	5.39259e-05	3.46192e-05	7.32325e-05	0	0.998	0.998
DNA/Zisupton	0	0.000507878	0.000456318	0.000559438	0	0.998	0.998
DNA/Zisupton-hAT-hybrid	0	5.23806e-06	2.0876e-06	8.38851e-06	0	0.998	0.998
LINE?/Penelope	0	7.44911e-08	-7.18644e-08	2.20847e-07	0	0.998	0.998
LINE/CR1-Zenon	0	6.31161e-05	5.41583e-05	7.2074e-05	0	0.998	0.998
LINE/CRE	0	1.86961e-07	-7.25191e-08	4.4644e-07	0	0.998	0.998
LINE/I	0	0.00131599	0.00124007	0.00139191	0	0.998	0.998
LINE/I-Jockey	0	0.000160232	0.000108365	0.000212099	0	0.998	0.998
LINE/I-Nimb	0	0.000336885	0.000307003	0.000366767	0	0.998	0.998
LINE/Jockey	0	0.000335717	0.000300918	0.000370516	0	0.998	0.998
LINE/L1-DRE	0	4.45608e-06	2.03514e-06	6.87702e-06	0	0.998	0.998
LINE/LINE	0	0.000268021	0.000214397	0.000321645	0	0.998	0.998
LINE/Penelope	0	0.00499295	0.00396277	0.00602314	0	0.998	0.998
LINE/Proto1	0	2.08726e-07	-2.01366e-07	6.18818e-07	0	0.998	0.998
LINE/Proto2	0	0.000404501	0.000346634	0.000462368	0	0.998	0.998
LINE/R1	0	1.14754e-05	6.12994e-06	1.68209e-05	0	0.998	0.998
LINE/R1-LOA	0	1.25436e-05	4.87518e-06	2.0212e-05	0	0.998	0.998
LINE/R2-Hero	0	0.000619569	0.000530936	0.000708202	0	0.998	0.998
LINE/R2-NeSL	0	4.77957e-05	4.10132e-05	5.45782e-05	0	0.998	0.998
LINE/Rex	0	4.63419e-05	3.70533e-05	5.56304e-05	0	0.998	0.998
LINE/RTE-RTE	0	0.000557394	0.000477466	0.000637323	0	0.998	0.998
LINE/RTE-X	0	0.000286102	0.000261907	0.000310296	0	0.998	0.998
LINE/Tad1	0	8.99165e-06	6.42352e-06	1.15598e-05	0	0.998	0.998
LTR/Bhikhari	0	0.000183216	0.00014236	0.000224073	0	0.998	0.998
LTR/Delta	0	1.04571e-06	1.47137e-08	2.07671e-06	0	0.998	0.998
LTR/DNA	0	6.07934e-06	3.21637e-06	8.94231e-06	0	0.998	0.998
LTR/ERV	0	4.1528e-06	1.95952e-06	6.34609e-06	0	0.998	0.998
LTR/ERV-Foamy	0	0.000194013	0.000115222	0.000272804	0	0.998	0.998
LTR/ERV-Lenti	0	1.98706e-08	-1.917e-08	5.89113e-08	0	0.998	0.998
LTR/ERVK	0	0.000544505	0.000511871	0.000577139	0	0.998	0.998
LTR/ERVL	0	2.11621e-05	1.22506e-05	3.00736e-05	0	0.998	0.998
LTR/Foamy	0	3.239e-06	-2.71427e-07	6.74943e-06	0	0.998	0.998
LTR/Gypsy-Cigr	0	0.000515386	0.000108849	0.000921924	0	0.998	0.998
LTR/LINE	0	1.72849e-05	1.03925e-05	2.41772e-05	0	0.998	0.998
LTR/LTR	0	0.00020169	0.000175692	0.000227689	0	0.998	0.998
LTR/Roo	0	7.55968e-05	6.20112e-05	8.91824e-05	0	0.998	0.998
LTR/RTE	0	3.7268e-05	2.64694e-05	4.80665e-05	0	0.998	0.998
LTR/Viper	0	0.000591488	0.000351733	0.000831243	0	0.998	0.998
Other/DNA_virus	0	7.33645e-08	-7.07776e-08	2.17507e-07	0	0.998	0.998
Other/subtelomeric	0	6.92027e-06	3.78241e-06	1.00581e-05	0	0.998	0.998
RC/Helitron-2	0	1.27901e-06	3.058e-07	2.25222e-06	0	0.998	0.998
Retroposon	0	1.60807e-05	1.13288e-05	2.08327e-05	0	0.998	0.998
Retroposon/SVA	0	1.78724e-07	-6.17661e-08	4.19215e-07	0	0.998	0.998
rRNA	0	0.0197441	0.0152613	0.024227	0	0.998	0.998
Satellite	0	0.00148136	0.00137633	0.00158639	0	0.998	0.998
SINE	0	0.00153448	0.00147224	0.00159671	0	0.998	0.998
SINE?	0	0.00134328	0.00114742	0.00153915	0	0.998	0.998
SINE/5S	0	2.68169e-08	-2.58713e-08	7.95052e-08	0	0.998	0.998
SINE/5S-Deu-L2	0	3.36436e-05	2.78913e-05	3.93958e-05	0	0.998	0.998
SINE/Alu	0	4.39078e-05	3.9106e-06	8.39051e-05	0	0.998	0.998
SINE/B4	0	5.63203e-05	4.36793e-05	6.89612e-05	0	0.998	0.998
SINE/ID	0	0.00026332	0.000127996	0.000398644	0	0.998	0.998
SINE/MIR	0	0.00104249	0.000981872	0.00110312	0	0.998	0.998
SINE/SINE	0	2.67796e-05	2.09961e-05	3.25631e-05	0	0.998	0.998
SINE/tRNA	0	0.000136844	9.56166e-05	0.000178071	0	0.998	0.998
SINE/tRNA-Core	0	2.45141e-05	1.90886e-05	2.99396e-05	0	0.998	0.998
SINE/tRNA-Deu-L2	0	4.84579e-05	3.49434e-05	6.19724e-05	0	0.998	0.998
SINE/tRNA-I	0	1.37156e-07	-6.07131e-08	3.35025e-07	0	0.998	0.998
SINE/tRNA-L1	0	2.30215e-06	7.83953e-07	3.82036e-06	0	0.998	0.998
SINE/tRNA-L2	0	3.3583e-06	1.63692e-06	5.07967e-06	0	0.998	0.998
SINE/tRNA-Meta	0	9.19612e-06	6.77332e-06	1.16189e-05	0	0.998	0.998
SINE/tRNA-RTE	0	6.17243e-08	-2.14385e-08	1.44887e-07	0	0.998	0.998
SINE/tRNA-V-CR1	0	1.33505e-05	8.49189e-06	1.82091e-05	0	0.998	0.998
SINE/U	0	2.3483e-07	4.60916e-08	4.23568e-07	0	0.998	0.998
snRNA	0	0.000133301	7.51875e-05	0.000191414	0	0.998	0.998

## Sheet: Clyr_7losses_RepeatTest
Repeat_Class	7loss_mean	mean_of_randsamp_means	CI_low_randsamp_means	CI_upp_randsamp_means	density_fold_change	pval	pval_adj
LTR/Viper	0.00755786	0.000241277	1.76181e-05	0.000464935	31.3245	0.01	0.695333
LTR	0.00483751	0.000223429	0.00016101	0.000285848	21.6512	0.006	0.695333
SINE/tRNA	0.00125741	6.22577e-05	4.09526e-05	8.35629e-05	20.1968	0.014	0.695333
LINE/Dong-R4	0.00731337	0.00214321	0.00198134	0.00230507	3.41235	0.02	0.745
DNA/hAT-hAT5	0.00302787	0.000471792	0.000383178	0.000560405	6.4178	0.032	0.794667
DNA/Academ	6.59082e-05	1.09452e-05	2.18004e-06	1.97103e-05	6.02167	0.028	0.794667
DNA/TcMar-Tc1	0.039042	0.0198823	0.0188503	0.0209143	1.96366	0.086	0.854267
LTR/Gypsy	0.0356257	0.01886	0.017636	0.0200839	1.88896	0.086	0.854267
LINE/L1	0.0153782	0.00601552	0.00545665	0.00657438	2.55642	0.074	0.854267
LTR/ERV1	0.0123572	0.00448499	0.00384203	0.00512796	2.75523	0.074	0.854267
LINE	0.0116333	0.00468899	0.00428224	0.00509574	2.48099	0.076	0.854267
LINE/L1-Tx1	0.00449353	0.001506	0.0011812	0.00183079	2.98376	0.052	0.854267
LTR/Gypsy-Cigr	0.00293383	0.00110325	0.000778563	0.00142794	2.65926	0.074	0.854267
DNA/PiggyBac	0.0025159	0.000813043	0.000573492	0.00105259	3.09442	0.044	0.854267
LINE/Proto2	0.000673597	0.00012743	8.22647e-05	0.000172596	5.28601	0.05	0.854267
LINE/CR1	0.00638976	0.00235581	0.00201742	0.0026942	2.71234	0.098	0.911529
DNA/Sola-1	0.00197703	0.000868286	0.000666498	0.00107007	2.27693	0.104	0.911529
LTR/DIRS	0.00932998	0.00336703	0.00267912	0.00405495	2.77098	0.112	0.927111
LINE/I-Nimb	0.000146209	9.56296e-05	6.00561e-05	0.000131203	1.52891	0.126	0.988105
Unknown	0.109543	0.0965156	0.0941536	0.0988775	1.13497	0.268	0.998
LINE/L2	0.0420606	0.0590599	0.0571488	0.060971	0.712169	0.762	0.998
Simple_repeat	0.0358185	0.0282101	0.0261287	0.0302914	1.26971	0.288	0.998
LINE/Rex-Babar	0.0227805	0.0301328	0.0282171	0.0320486	0.756002	0.574	0.998
LINE/RTE-BovB	0.0169211	0.0208738	0.0197099	0.0220378	0.810636	0.57	0.998
DNA/hAT-Ac	0.0168423	0.0223412	0.0214122	0.0232702	0.753866	0.68	0.998
DNA/hAT-Charlie	0.0166429	0.0125311	0.011985	0.0130772	1.32812	0.196	0.998
DNA/CMC-EnSpm	0.00887246	0.0163408	0.0154143	0.0172674	0.542962	0.78	0.998
LTR/Copia	0.00571349	0.00822809	0.00724768	0.0092085	0.694389	0.406	0.998
DNA/PIF-Harbinger	0.00551296	0.0033876	0.0029212	0.00385399	1.62739	0.198	0.998
DNA/Kolobok	0.00337668	0.00328742	0.00305821	0.00351663	1.02715	0.418	0.998
DNA/CACTA	0.0029258	0.00158685	0.00136038	0.00181331	1.84378	0.136	0.998
LINE/R2-Hero	0.00229469	0.00123618	0.000988042	0.00148431	1.85628	0.146	0.998
LTR/Pao	0.00218213	0.00159287	0.00132034	0.0018654	1.36994	0.178	0.998
LTR/Unknown	0.00213286	0.00236687	0.00205709	0.00267665	0.901131	0.36	0.998
SINE/tRNA-V	0.00121621	0.00331397	0.00310294	0.00352499	0.366994	0.826	0.998
DNA	0.00106504	0.00371517	0.00332911	0.00410122	0.286672	0.832	0.998
LTR/Ngaro	0.000568608	0.000909908	0.000809144	0.00101067	0.624907	0.502	0.998
DNA/Novosib	0.000520134	0.00340207	0.00294998	0.00385416	0.152888	0.88	0.998
DNA/Kolobok-T2	0.00050164	0.000388582	0.000292205	0.000484958	1.29095	0.21	0.998
DNA/MULE-MuDR	0.000386276	0.00153964	0.00131686	0.00176243	0.250886	0.63	0.998
DNA/TcMar-Tc2	0.000370494	0.00281833	0.0025727	0.00306397	0.131459	0.822	0.998
DNA/Crypton-V	0.000343028	0.000383037	0.000307304	0.00045877	0.895548	0.284	0.998
DNA/Crypton-H	0.000331881	0.00157555	0.0011374	0.00201371	0.210644	0.346	0.998
DNA/ISC1316	0.000305239	0.000657495	0.000471816	0.000843174	0.464245	0.328	0.998
DNA/TcMar-Tigger	0.000295784	0.00186294	0.00162161	0.00210428	0.158773	0.726	0.998
LINE/I	0.000291819	0.000261961	0.000192571	0.000331352	1.11398	0.196	0.998
LTR/LTR	0.000240977	0.000325137	0.000185828	0.000464446	0.741155	0.172	0.998
LINE/RTE-X	0.000206644	0.000205027	0.000162719	0.000247336	1.00789	0.246	0.998
Satellite	0.000197725	0.00186034	0.00140993	0.00231075	0.106284	0.592	0.998
LINE/R2	0.000190437	0.000813695	0.000683049	0.00094434	0.234039	0.608	0.998
DNA/TcMar-Mariner	0.000151269	0.000750458	0.000587917	0.000912998	0.201569	0.488	0.998
LTR/ERVK	0.000139113	0.000453361	0.000280883	0.000625839	0.306849	0.28	0.998
DNA/Zisupton	0.000108437	0.00136082	0.00109256	0.00162909	0.0796851	0.634	0.998
DNA/Dada	8.75344e-05	0.00021789	0.000146757	0.000289022	0.401737	0.284	0.998
SINE/tRNA-Core-L2	8.54748e-05	0.000192465	0.000155143	0.000229787	0.444105	0.356	0.998
DNA/Maverick	7.62064e-05	0.000552733	0.000368611	0.000736855	0.137872	0.54	0.998
LINE/Jockey	7.20871e-05	0.000206543	0.000150664	0.000262421	0.349018	0.332	0.998
LINE/Penelope	7.02319e-05	0.00086792	0.000680029	0.00105581	0.0809198	0.656	0.998
DNA/Ginger	5.40246e-05	0.00273758	0.00220569	0.00326947	0.0197344	0.858	0.998
SINE/MIR	4.99727e-05	0.000237542	0.000177319	0.000297764	0.210374	0.442	0.998
DNA/hAT-Tip100	1.1328e-05	0.00193186	0.00171199	0.00215174	0.00586375	0.89	0.998
DDE-1	0	5.18623e-05	3.23708e-05	7.13538e-05	0	0.998	0.998
DNA/Academ-1	0	3.70875e-06	1.39041e-08	7.40359e-06	0	0.998	0.998
DNA/CMC-Chapaev	0	0	NA	NA	NA	0.998	0.998
DNA/CMC-Chapaev-3	0	2.20562e-05	-1.19548e-07	4.42319e-05	0	0.998	0.998
DNA/Crypton	0	8.66295e-06	-1.42316e-06	1.87491e-05	0	0.998	0.998
DNA/Crypton-A	0	3.66008e-05	-8.13662e-06	8.13383e-05	0	0.998	0.998
DNA/Crypton-C	0	1.41153e-05	-1.39256e-06	2.96232e-05	0	0.998	0.998
DNA/Crypton-F	0	1.5924e-07	-1.53625e-07	4.72105e-07	0	0.998	0.998
DNA/Ginger-2	0	8.61342e-07	-8.3097e-07	2.55365e-06	0	0.998	0.998
DNA/Harbinger	0	1.90802e-05	9.71013e-06	2.84502e-05	0	0.998	0.998
DNA/hAT	0	0.000607984	0.000514764	0.000701205	0	0.998	0.998
DNA/hAT-Blackjack	0	0.000359648	0.000296237	0.000423059	0	0.998	0.998
DNA/hAT-hAT19	0	2.49836e-07	-2.41027e-07	7.40699e-07	0	0.998	0.998
DNA/hAT-hAT6	0	0.000345729	0.000271915	0.000419542	0	0.998	0.998
DNA/hAT-hATm	0	0	NA	NA	NA	0.998	0.998
DNA/hAT-hATw	0	8.49218e-07	-2.50138e-07	1.94857e-06	0	0.998	0.998
DNA/hAT-hATx	0	7.24128e-08	-6.98594e-08	2.14685e-07	0	0.998	0.998
DNA/hAT-hobo	0	6.92172e-05	1.68526e-05	0.000121582	0	0.998	0.998
DNA/hAT-Pegasus	0	4.70844e-06	-4.97471e-07	9.91434e-06	0	0.998	0.998
DNA/hAT-Tag1	0	5.29338e-05	-1.16122e-05	0.00011748	0	0.998	0.998
DNA/hAT-Tol2	0	4.66105e-05	2.67955e-05	6.64256e-05	0	0.998	0.998
DNA/Helitron	0	2.90387e-06	-9.10933e-07	6.71867e-06	0	0.998	0.998
DNA/IS3EU	0	0.00122641	0.00092388	0.00152894	0	0.998	0.998
DNA/Kolobok-Hydra	0	2.01568e-05	1.12031e-05	2.91105e-05	0	0.998	0.998
DNA/Merlin	0	0.000103997	8.07428e-05	0.000127251	0	0.998	0.998
DNA/MULE-NOF	0	2.13223e-05	-2.18205e-06	4.48267e-05	0	0.998	0.998
DNA/Mutator	0	8.02578e-07	-3.22298e-07	1.92746e-06	0	0.998	0.998
DNA/P	0	0.000298078	0.000235409	0.000360747	0	0.998	0.998
DNA/PIF-ISL2EU	0	3.64611e-05	1.86236e-05	5.42986e-05	0	0.998	0.998
DNA/PIF-Spy	0	0	NA	NA	NA	0.998	0.998
DNA/Sola	0	2.59594e-05	1.31883e-05	3.87305e-05	0	0.998	0.998
DNA/Sola-2	0	0.000134917	0.000106292	0.000163543	0	0.998	0.998
DNA/Sola-3	0	6.01469e-05	3.08229e-05	8.94708e-05	0	0.998	0.998
DNA/TcMar	0	0.000510026	0.000341703	0.000678348	0	0.998	0.998
DNA/TcMar-Fot1	0	0.000156427	4.75115e-05	0.000265343	0	0.998	0.998
DNA/TcMar-ISRm11	0	0.000329495	0.000251873	0.000407117	0	0.998	0.998
DNA/TcMar-m44	0	0	NA	NA	NA	0.998	0.998
DNA/TcMar-Mariner_ant1	0	8.21972e-06	-2.43057e-06	1.887e-05	0	0.998	0.998
DNA/TcMar-Stowaway	0	0.000116529	7.88278e-05	0.00015423	0	0.998	0.998
DNA/Zator	0	4.17701e-06	-6.72567e-07	9.02659e-06	0	0.998	0.998
DNA/Zisupton-hAT-hybrid	0	1.68091e-06	-2.99919e-07	3.66174e-06	0	0.998	0.998
LINE/CR1-Zenon	0	7.98263e-05	5.66855e-05	0.000102967	0	0.998	0.998
LINE/CRE-Ambal	0	0	NA	NA	NA	0.998	0.998
LINE/I-Jockey	0	0.000270908	0.000176861	0.000364955	0	0.998	0.998
LINE/L1-DRE	0	3.161e-06	-1.60831e-06	7.9303e-06	0	0.998	0.998
LINE/LINE	0	0.000180943	8.12118e-05	0.000280674	0	0.998	0.998
LINE/Proto1	0	3.78688e-06	8.31599e-07	6.74216e-06	0	0.998	0.998
LINE/R1	0	0.000121753	2.60173e-05	0.000217489	0	0.998	0.998
LINE/R1-LOA	0	4.01634e-05	-2.33856e-05	0.000103712	0	0.998	0.998
LINE/R2-NeSL	0	6.71692e-05	4.40994e-05	9.02389e-05	0	0.998	0.998
LINE/Rex	0	3.70439e-05	2.32063e-05	5.08816e-05	0	0.998	0.998
LINE/RTE	0	0.000815339	0.00063166	0.000999017	0	0.998	0.998
LINE/RTE-RTE	0	1.41057e-05	6.8149e-06	2.13965e-05	0	0.998	0.998
LINE/Tad1	0	9.27419e-05	2.98869e-05	0.000155597	0	0.998	0.998
LTR/Bhikhari	0	1.38986e-06	-1.34085e-06	4.12057e-06	0	0.998	0.998
LTR/Caulimovirus	0	7.09825e-07	-6.84796e-07	2.10444e-06	0	0.998	0.998
LTR/DNA	0	8.91183e-06	1.84287e-06	1.59808e-05	0	0.998	0.998
LTR/ERV	0	1.33418e-06	-1.69946e-07	2.8383e-06	0	0.998	0.998
LTR/ERV-Foamy	0	1.59608e-05	-9.13359e-06	4.10551e-05	0	0.998	0.998
LTR/ERVL	0	9.28617e-06	-1.43446e-06	2.00068e-05	0	0.998	0.998
LTR/ERVL-MaLR	0	2.88867e-05	-2.78681e-05	8.56414e-05	0	0.998	0.998
LTR/Foamy	0	0	NA	NA	NA	0.998	0.998
LTR/LINE	0	3.35713e-05	1.6015e-05	5.11275e-05	0	0.998	0.998
LTR/Roo	0	0.000104241	7.00923e-05	0.000138389	0	0.998	0.998
LTR/RTE	0	2.47471e-05	1.2845e-05	3.66493e-05	0	0.998	0.998
Other/DNA_virus	0	0	NA	NA	NA	0.998	0.998
RC/Helitron	0	0.00466091	0.00395157	0.00537024	0	0.998	0.998
RC/Helitron-2	0	0	NA	NA	NA	0.998	0.998
Retroposon	0	5.15645e-05	2.70013e-05	7.61278e-05	0	0.998	0.998
Retroposon/SVA	0	3.48333e-06	-3.3605e-06	1.03272e-05	0	0.998	0.998
rRNA	0	3.45112e-05	1.90216e-05	5.00008e-05	0	0.998	0.998
SINE	0	4.60904e-05	3.26331e-05	5.95477e-05	0	0.998	0.998
SINE?	0	0.000384563	0.00017289	0.000596237	0	0.998	0.998
SINE/5S-Deu-L2	0	7.12473e-06	1.89621e-06	1.23532e-05	0	0.998	0.998
SINE/Alu	0	0	NA	NA	NA	0.998	0.998
SINE/B2	0	7.09262e-07	-3.69376e-07	1.7879e-06	0	0.998	0.998
SINE/ID	0	1.23479e-05	-2.49289e-06	2.71888e-05	0	0.998	0.998
SINE/SINE	0	3.82614e-05	2.04916e-05	5.60312e-05	0	0.998	0.998
SINE/tRNA-Core	0	5.01041e-06	1.93982e-06	8.08101e-06	0	0.998	0.998
SINE/tRNA-Core-RTE	0	3.28369e-06	6.51611e-07	5.91578e-06	0	0.998	0.998
SINE/tRNA-Deu-L2	0	1.67824e-05	5.31228e-06	2.82525e-05	0	0.998	0.998
SINE/tRNA-I	0	1.45058e-07	-1.39944e-07	4.3006e-07	0	0.998	0.998
SINE/tRNA-L1	0	0	NA	NA	NA	0.998	0.998
SINE/tRNA-L2	0	3.416e-06	1.11933e-06	5.71268e-06	0	0.998	0.998
SINE/tRNA-Meta	0	5.67936e-07	1.45688e-08	1.1213e-06	0	0.998	0.998
SINE/tRNA-RTE	0	0.000179956	0.000112219	0.000247694	0	0.998	0.998
SINE/U	0	5.0501e-07	-2.31187e-07	1.24121e-06	0	0.998	0.998
snRNA	0	0.000101108	-1.75231e-05	0.00021974	0	0.998	0.998

## Sheet: Pequ_7losses_RepeatTest
Repeat_Class	7loss_mean	mean_of_randsamp_means	CI_low_randsamp_means	CI_upp_randsamp_means	density_fold_change	pval	pval_adj
DNA/TcMar-Tc1	0.251971	0.141842	0.138639	0.145045	1.77642	0.006	0.608
LINE/RTE-BovB	0.139953	0.0572624	0.0548307	0.0596942	2.44406	0.014	0.608
DNA/hAT-Ac	0.0696007	0.0361079	0.0349201	0.0372957	1.92758	0.02	0.608
LINE/I-Nimb	0.00323286	0.000326127	0.000267976	0.000384278	9.91287	0.01	0.608
DNA/hAT-hATm	0.000287928	1.4095e-05	3.42691e-06	2.47631e-05	20.4276	0.016	0.608
LINE/Rex-Babar	0.0619952	0.0267336	0.0253057	0.0281615	2.319	0.032	0.810667
LINE	0.0164495	0.00532947	0.00464079	0.00601814	3.08652	0.038	0.825143
LINE/L2	0.0595738	0.0365221	0.0335407	0.0395034	1.63117	0.048	0.829091
LTR/Gypsy	0.0391733	0.0183305	0.0173001	0.0193609	2.13705	0.056	0.829091
LINE/I	0.00379543	0.00119888	0.00106237	0.0013354	3.16581	0.058	0.829091
LTR/DIRS	0.000589409	0.000167741	0.000118069	0.000217413	3.5138	0.06	0.829091
Unknown	0.142118	0.116615	0.11445	0.118779	1.2187	0.138	0.899333
DNA/PIF-Harbinger	0.0117979	0.00659184	0.00610093	0.00708275	1.78978	0.106	0.899333
DNA/TcMar-Tc2	0.0110951	0.00393984	0.00352178	0.00435789	2.81613	0.086	0.899333
LTR	0.00736045	0.00284273	0.00260178	0.00308367	2.58922	0.074	0.899333
DNA/PiggyBac	0.00704019	0.00317694	0.00280992	0.00354397	2.21603	0.108	0.899333
LTR/Pao	0.00498569	0.00247511	0.00207976	0.00287046	2.01433	0.106	0.899333
DNA/TcMar-Mariner	0.00418607	0.00195759	0.00177147	0.00214371	2.13838	0.122	0.899333
LINE/R2-Hero	0.000956728	0.000788107	0.0004737	0.00110252	1.21396	0.142	0.899333
LINE/RTE	0.000798704	0.000305214	0.00025426	0.000356167	2.61687	0.124	0.899333
LTR/Gypsy-Cigr	0.000373628	0.000197135	0.000150446	0.000243823	1.89529	0.136	0.899333
DNA/Sola-3	0.000197704	0.00010462	7.024e-05	0.000138999	1.88974	0.104	0.899333
LINE/R2-NeSL	0.000124792	4.32839e-05	2.92675e-05	5.73003e-05	2.88309	0.098	0.899333
LINE/Rex	4.21257e-05	6.10029e-05	3.5911e-05	8.60948e-05	0.690552	0.134	0.899333
SINE/tRNA-Core-L2	0.000316709	0.000198208	0.000128075	0.000268341	1.59786	0.154	0.93632
rRNA	0.00234457	0.0193931	0.00910156	0.0296847	0.120897	0.18	0.977143
LINE/RTE-RTE	0.000462818	0.000514449	0.000297265	0.000731633	0.899638	0.168	0.977143
LINE/LINE	0.000357401	0.000276774	0.000151635	0.000401914	1.29131	0.176	0.977143
LTR/Ngaro	0.0305744	0.0263295	0.025532	0.027127	1.16122	0.324	0.998
DNA/hAT-Charlie	0.0265533	0.0311319	0.030204	0.0320598	0.852928	0.626	0.998
DNA/TcMar-Tigger	0.0225704	0.0349633	0.0337863	0.0361403	0.645544	0.824	0.998
RC/Helitron	0.00768073	0.00550812	0.00503914	0.00597711	1.39444	0.23	0.998
LTR/ERV1	0.00751082	0.0072082	0.00629445	0.00812195	1.04198	0.238	0.998
DNA	0.00746978	0.00830274	0.00774988	0.0088556	0.899676	0.442	0.998
Simple_repeat	0.00600077	0.00635862	0.00565036	0.00706687	0.943722	0.368	0.998
DNA/MULE-MuDR	0.00555567	0.00640862	0.00583673	0.00698051	0.866906	0.434	0.998
LINE/L1	0.00532603	0.00789078	0.00743953	0.00834204	0.674969	0.636	0.998
SINE/tRNA-V	0.00523703	0.00784925	0.00748447	0.00821403	0.667201	0.708	0.998
DNA/CMC-EnSpm	0.00435052	0.0104452	0.00994555	0.0109449	0.416509	0.908	0.998
DNA/hAT-Tip100	0.00337944	0.00776471	0.00723916	0.00829026	0.435231	0.796	0.998
DNA/P	0.00279469	0.00178227	0.00153986	0.00202467	1.56805	0.2	0.998
LTR/Unknown	0.00193079	0.00135875	0.00111335	0.00160414	1.42101	0.214	0.998
DNA/hAT-Blackjack	0.0018031	0.0011316	0.000985417	0.00127777	1.59342	0.208	0.998
LTR/Copia	0.00174142	0.00278282	0.00214091	0.00342473	0.625774	0.338	0.998
SINE	0.00163742	0.00155121	0.00141164	0.00169079	1.05558	0.338	0.998
LINE/L1-Tx1	0.00151597	0.00238346	0.00181398	0.00295295	0.636037	0.466	0.998
LINE/Dong-R4	0.00131884	0.00282225	0.00260794	0.00303656	0.467299	0.796	0.998
SINE?	0.00103271	0.00160412	0.00112093	0.00208731	0.643788	0.29	0.998
DNA/Kolobok-T2	0.00097414	0.000946083	0.00082733	0.00106484	1.02966	0.308	0.998
SINE/MIR	0.000904104	0.00100967	0.000876546	0.00114278	0.895449	0.348	0.998
DNA/IS3EU	0.000793442	0.000988885	0.000805637	0.00117213	0.80236	0.306	0.998
Satellite	0.00075257	0.00162105	0.00132564	0.00191647	0.464247	0.524	0.998
DNA/Ginger	0.000687962	0.000914528	0.00072578	0.00110328	0.752258	0.33	0.998
LINE/Penelope	0.000558754	0.00502619	0.0031339	0.00691847	0.111169	0.794	0.998
DNA/Zisupton	0.000556391	0.000677356	0.000478526	0.000876187	0.821415	0.258	0.998
LINE/R2	0.000546108	0.000537975	0.000451011	0.00062494	1.01512	0.276	0.998
DNA/Crypton-V	0.000480281	0.000462848	0.000378581	0.000547116	1.03766	0.258	0.998
DNA/Sola-1	0.000424037	0.000379441	0.000302304	0.000456578	1.11753	0.252	0.998
DNA/hAT	0.000305414	0.00164045	0.00141086	0.00187005	0.186177	0.734	0.998
DNA/Novosib	0.000305245	0.00186697	0.00159171	0.00214223	0.163497	0.856	0.998
LTR/ERVK	0.000279397	0.000517089	0.000441323	0.000592854	0.540327	0.432	0.998
DNA/hAT-hAT5	0.000254435	0.000303795	0.000241689	0.000365901	0.837521	0.286	0.998
LINE/CR1	0.000186556	0.000877781	0.000646269	0.00110929	0.212532	0.664	0.998
DNA/TcMar	0.000174056	0.000410957	0.000344081	0.000477833	0.423537	0.456	0.998
DNA/PIF-ISL2EU	0.0001579	0.000279008	0.000210811	0.000347205	0.565933	0.272	0.998
LINE/Jockey	0.00014312	0.000337135	0.000266917	0.000407353	0.42452	0.37	0.998
LINE/RTE-X	2.6689e-05	0.000313815	0.000264969	0.000362662	0.0850468	0.622	0.998
DDE-1	0	3.16566e-06	-1.94378e-06	8.27509e-06	0	0.998	0.998
DNA/Academ	0	1.31748e-05	5.864e-06	2.04856e-05	0	0.998	0.998
DNA/Academ-1	0	5.72613e-05	9.0143e-06	0.000105508	0	0.998	0.998
DNA/CACTA	0	0.000355741	0.000279335	0.000432147	0	0.998	0.998
DNA/CMC-Chapaev	0	6.61025e-06	-2.30406e-06	1.55246e-05	0	0.998	0.998
DNA/CMC-Chapaev-3	0	0.000283152	0.00020576	0.000360543	0	0.998	0.998
DNA/Crypton	0	0.000266169	0.000162549	0.000369789	0	0.998	0.998
DNA/Crypton-A	0	0.00014395	9.94796e-05	0.00018842	0	0.998	0.998
DNA/Crypton-C	0	1.04083e-05	1.9197e-06	1.88968e-05	0	0.998	0.998
DNA/Crypton-H	0	8.95424e-05	5.71581e-05	0.000121927	0	0.998	0.998
DNA/Dada	0	0.000504856	3.90429e-05	0.00097067	0	0.998	0.998
DNA/Harbinger	0	5.0822e-05	3.09533e-05	7.06908e-05	0	0.998	0.998
DNA/hAT-hAT19	0	1.61809e-07	-1.56104e-07	4.79722e-07	0	0.998	0.998
DNA/hAT-hAT6	0	1.15056e-05	4.32004e-06	1.86911e-05	0	0.998	0.998
DNA/hAT-hATw	0	1.5503e-06	-1.15737e-06	4.25798e-06	0	0.998	0.998
DNA/hAT-hATx	0	3.7259e-06	1.96746e-07	7.25506e-06	0	0.998	0.998
DNA/hAT-hobo	0	2.76822e-05	7.77549e-06	4.75889e-05	0	0.998	0.998
DNA/hAT-Pegasus	0	0	NA	NA	NA	0.998	0.998
DNA/hAT-Tag1	0	0.000596196	0.000498595	0.000693796	0	0.998	0.998
DNA/hAT-Tol2	0	0.00109607	0.00095674	0.00123539	0	0.998	0.998
DNA/Helitron	0	9.21079e-06	-3.93765e-06	2.23592e-05	0	0.998	0.998
DNA/ISa	0	0	NA	NA	NA	0.998	0.998
DNA/ISC1316	0	0.000141073	6.43387e-05	0.000217808	0	0.998	0.998
DNA/Kolobok	0	2.00963e-05	3.4326e-06	3.676e-05	0	0.998	0.998
DNA/Kolobok-Hydra	0	2.17136e-05	1.28559e-05	3.05713e-05	0	0.998	0.998
DNA/Maverick	0	0.000390274	0.000293494	0.000487053	0	0.998	0.998
DNA/Merlin	0	0.00033073	0.000261919	0.000399541	0	0.998	0.998
DNA/MULE-NOF	0	2.45113e-05	1.3122e-05	3.59006e-05	0	0.998	0.998
DNA/Mutator	0	0	NA	NA	NA	0.998	0.998
DNA/PIF-HarbS	0	5.18686e-07	-5.00397e-07	1.53777e-06	0	0.998	0.998
DNA/PIF-Spy	0	1.06622e-07	-1.02863e-07	3.16108e-07	0	0.998	0.998
DNA/Sola	0	4.02576e-05	-8.31566e-06	8.88309e-05	0	0.998	0.998
DNA/Sola-2	0	0.000340054	0.000207283	0.000472824	0	0.998	0.998
DNA/TcMar-Fot1	0	0.000179247	0.000107551	0.000250942	0	0.998	0.998
DNA/TcMar-ISRm11	0	0.000506532	0.000376787	0.000636277	0	0.998	0.998
DNA/TcMar-Pogo	0	6.98334e-07	-2.23774e-07	1.62044e-06	0	0.998	0.998
DNA/TcMar-Stowaway	0	1.88967e-05	5.14565e-06	3.26477e-05	0	0.998	0.998
DNA/Zator	0	2.88516e-05	8.71101e-06	4.89922e-05	0	0.998	0.998
DNA/Zisupton-hAT-hybrid	0	4.78097e-06	-3.29521e-06	1.28571e-05	0	0.998	0.998
LINE?/Penelope	0	3.61814e-07	-3.49056e-07	1.07268e-06	0	0.998	0.998
LINE/CR1-Zenon	0	5.5632e-05	3.82644e-05	7.29996e-05	0	0.998	0.998
LINE/CRE	0	4.54047e-07	-4.38037e-07	1.34613e-06	0	0.998	0.998
LINE/I-Jockey	0	0.000190706	4.29464e-05	0.000338465	0	0.998	0.998
LINE/L1-DRE	0	1.5042e-06	6.5881e-08	2.94251e-06	0	0.998	0.998
LINE/Proto1	0	0	NA	NA	NA	0.998	0.998
LINE/Proto2	0	0.000393932	0.000270863	0.000517001	0	0.998	0.998
LINE/R1	0	1.59733e-05	-6.36484e-07	3.2583e-05	0	0.998	0.998
LINE/R1-LOA	0	1.15213e-05	-6.03869e-06	2.90813e-05	0	0.998	0.998
LINE/Tad1	0	5.62967e-06	1.85925e-06	9.40009e-06	0	0.998	0.998
LTR/Bhikhari	0	0.00011154	4.99382e-05	0.000173141	0	0.998	0.998
LTR/Delta	0	1.77169e-06	-1.70922e-06	5.25259e-06	0	0.998	0.998
LTR/DNA	0	1.05946e-05	1.46696e-06	1.97222e-05	0	0.998	0.998
LTR/ERV	0	3.36596e-06	-7.27459e-07	7.45939e-06	0	0.998	0.998
LTR/ERV-Foamy	0	0.000353102	5.98376e-05	0.000646366	0	0.998	0.998
LTR/ERV-Lenti	0	0	NA	NA	NA	0.998	0.998
LTR/ERVL	0	2.46143e-05	6.65289e-06	4.25758e-05	0	0.998	0.998
LTR/Foamy	0	1.26142e-06	-1.55061e-07	2.6779e-06	0	0.998	0.998
LTR/LINE	0	2.29997e-05	4.15914e-06	4.18402e-05	0	0.998	0.998
LTR/LTR	0	0.000229362	0.000154576	0.000304148	0	0.998	0.998
LTR/Roo	0	7.40437e-05	4.9591e-05	9.84963e-05	0	0.998	0.998
LTR/RTE	0	4.00322e-05	1.61747e-05	6.38897e-05	0	0.998	0.998
LTR/Viper	0	0.000705122	-0.000105344	0.00151559	0	0.998	0.998
Other/DNA_virus	0	0	NA	NA	NA	0.998	0.998
Other/subtelomeric	0	2.9006e-06	4.02093e-07	5.3991e-06	0	0.998	0.998
RC/Helitron-2	0	2.23702e-06	-1.00931e-06	5.48334e-06	0	0.998	0.998
Retroposon	0	1.47782e-05	4.01835e-06	2.5538e-05	0	0.998	0.998
Retroposon/SVA	0	4.47507e-07	-4.31727e-07	1.32674e-06	0	0.998	0.998
SINE/5S	0	1.30254e-07	-1.25661e-07	3.86168e-07	0	0.998	0.998
SINE/5S-Deu-L2	0	3.78223e-05	2.30974e-05	5.25473e-05	0	0.998	0.998
SINE/Alu	0	0	NA	NA	NA	0.998	0.998
SINE/B4	0	6.02526e-05	2.70267e-05	9.34786e-05	0	0.998	0.998
SINE/ID	0	0.000239269	-6.10121e-05	0.00053955	0	0.998	0.998
SINE/SINE	0	2.88368e-05	8.79809e-06	4.88755e-05	0	0.998	0.998
SINE/tRNA	0	0.000202943	0.000103577	0.00030231	0	0.998	0.998
SINE/tRNA-Core	0	2.63503e-05	1.22598e-05	4.04409e-05	0	0.998	0.998
SINE/tRNA-Core-RTE	0	0.000214294	0.000166215	0.000262373	0	0.998	0.998
SINE/tRNA-Deu-L2	0	4.71163e-05	2.50246e-05	6.9208e-05	0	0.998	0.998
SINE/tRNA-I	0	0	NA	NA	NA	0.998	0.998
SINE/tRNA-L1	0	3.20614e-06	-7.27868e-07	7.14014e-06	0	0.998	0.998
SINE/tRNA-L2	0	4.27738e-06	-4.18221e-07	8.97299e-06	0	0.998	0.998
SINE/tRNA-Meta	0	7.92574e-06	4.02074e-06	1.18307e-05	0	0.998	0.998
SINE/tRNA-RTE	0	0	NA	NA	NA	0.998	0.998
SINE/tRNA-V-CR1	0	8.97064e-06	3.77242e-06	1.41689e-05	0	0.998	0.998
SINE/U	0	5.61776e-07	-7.7678e-08	1.20123e-06	0	0.998	0.998
snRNA	0	0.000126124	-2.52199e-06	0.000254769	0	0.998	0.998

## Sheet: Pequ_20famBovB_Test
Gene_Family	Family_Category	Repeat_Class	family_mean	mean_of_randsamp_means	CI_low_randsamp_means	CI_upp_randsamp_means	density_fold_change	pval	pval_adj
fam104	seadragon-contr	LINE/RTE-BovB	0.134762	0.0576374	0.0557451	0.0595297	2.3381	0.004	0.101333
fam26	seadragon-contr	LINE/RTE-BovB	0.0882686	0.0587014	0.0570545	0.0603484	1.50369	0.044	0.998
fam94	seadragon-contr	LINE/RTE-BovB	0.0417178	0.057917	0.0557832	0.0600507	0.720304	0.714	0.998
fam79	seadragon-contr	LINE/RTE-BovB	0.0240674	0.0587069	0.0547335	0.0626803	0.409958	0.78	0.998
fam473	seadragon-contr	LINE/RTE-BovB	0.0098693	0.0600102	0.055101	0.0649193	0.16446	0.878	0.998
fam497	seadragon-exp	LINE/RTE-BovB	0.625717	0.0587014	0.0570545	0.0603484	10.6593	0.002	0.152
fam1184	seadragon-exp	LINE/RTE-BovB	0.142915	0.0583506	0.056746	0.0599553	2.44925	0.004	0.076
fam311	seadragon-exp	LINE/RTE-BovB	0.150126	0.0581991	0.0566378	0.0597604	2.57952	0.004	0.0868571
fam119	seadragon-exp	LINE/RTE-BovB	0.0610699	0.0589827	0.0573007	0.0606648	1.03539	0.428	0.998
fam1097	seadragon-exp	LINE/RTE-BovB	0.033828	0.0579316	0.0559095	0.0599538	0.58393	0.86	0.998
fam110	syngnathid-static	LINE/RTE-BovB	0.091304	0.0580235	0.0562685	0.0597784	1.57357	0.062	0.608
fam51	syngnathid-static	LINE/RTE-BovB	0.0754743	0.0572624	0.0548307	0.0596942	1.31804	0.202	0.998
fam416	syngnathid-static	LINE/RTE-BovB	0.0595159	0.0585296	0.0554868	0.0615723	1.01685	0.418	0.998
fam883	syngnathid-static	LINE/RTE-BovB	0.0514299	0.0586687	0.0552699	0.0620675	0.876616	0.522	0.998
fam129	syngnathid-static	LINE/RTE-BovB	0.0510691	0.0576141	0.0553501	0.0598781	0.886399	0.55	0.998
fam91	syngnathid-static	LINE/RTE-BovB	0.0491154	0.0585113	0.0567198	0.0603029	0.839418	0.666	0.998
fam121	syngnathid-static	LINE/RTE-BovB	0.026567	0.0600102	0.055101	0.0649193	0.442708	0.674	0.998
fam87	syngnathid-static	LINE/RTE-BovB	0.0295353	0.0576374	0.0557451	0.0595297	0.512433	0.926	0.998
fam146	syngnathid-static	LINE/RTE-BovB	0.0116648	0.057917	0.0557832	0.0600507	0.201406	0.994	0.998
fam123	syngnathid-static	LINE/RTE-BovB	0.00777646	0.0580235	0.0562685	0.0597784	0.134023	0.998	0.998

## Sheet: Pequ_20famTc1_Test
Gene_Family	Family_Category	Repeat_Class	family_mean	mean_of_randsamp_means	CI_low_randsamp_means	CI_upp_randsamp_means	density_fold_change	pval	pval_adj
fam104	seadragon-contr	DNA/TcMar-Tc1	0.193775	0.143773	0.141154	0.146391	1.34779	0.052	0.416
fam26	seadragon-contr	DNA/TcMar-Tc1	0.114668	0.144621	0.142804	0.146438	0.792887	0.936	0.998
fam473	seadragon-contr	DNA/TcMar-Tc1	0.0668022	0.142147	0.136002	0.148292	0.469951	0.88	0.998
fam79	seadragon-contr	DNA/TcMar-Tc1	0.165004	0.142283	0.137393	0.147173	1.15968	0.322	0.998
fam94	seadragon-contr	DNA/TcMar-Tc1	0.0689688	0.141881	0.139032	0.144731	0.486101	0.992	0.998
fam311	seadragon-exp	DNA/TcMar-Tc1	0.180834	0.144706	0.142921	0.146492	1.24966	0.038	0.320889
fam1097	seadragon-exp	DNA/TcMar-Tc1	0.0671928	0.142864	0.140119	0.145608	0.470328	0.998	0.998
fam1184	seadragon-exp	DNA/TcMar-Tc1	0.150048	0.144626	0.142828	0.146424	1.03749	0.388	0.998
fam119	seadragon-exp	DNA/TcMar-Tc1	0.0805666	0.144736	0.142856	0.146617	0.556644	0.998	0.998
fam497	seadragon-exp	DNA/TcMar-Tc1	0.120699	0.144621	0.142804	0.146438	0.834586	0.886	0.998
fam129	syngnathid-static	DNA/TcMar-Tc1	0.217282	0.141867	0.138856	0.144877	1.53159	0.018	0.5472
fam110	syngnathid-static	DNA/TcMar-Tc1	0.136983	0.143895	0.141525	0.146265	0.951965	0.578	0.998
fam121	syngnathid-static	DNA/TcMar-Tc1	0.0767833	0.142147	0.136002	0.148292	0.540168	0.842	0.998
fam123	syngnathid-static	DNA/TcMar-Tc1	0.0879532	0.143895	0.141525	0.146265	0.611231	0.99	0.998
fam146	syngnathid-static	DNA/TcMar-Tc1	0.0662895	0.141881	0.139032	0.144731	0.467217	0.994	0.998
fam416	syngnathid-static	DNA/TcMar-Tc1	0.0867306	0.143436	0.139681	0.14719	0.604665	0.922	0.998
fam51	syngnathid-static	DNA/TcMar-Tc1	0.156918	0.141842	0.138639	0.145045	1.10629	0.32	0.998
fam87	syngnathid-static	DNA/TcMar-Tc1	0.133447	0.143773	0.141154	0.146391	0.928182	0.614	0.998
fam883	syngnathid-static	DNA/TcMar-Tc1	0.133755	0.142065	0.137852	0.146279	0.941508	0.546	0.998
fam91	syngnathid-static	DNA/TcMar-Tc1	0.162314	0.144507	0.14249	0.146524	1.12323	0.21	0.998

## Sheet: Pequ_20famSumRepeats_Test
gene_family	family_blast_annotation	family_CAFE_class	family_size_peq	family_regions_mean	mean_of_randsamp_means	CI_low_randsamp_means	CI_upp_randsamp_means	density_fold_change	summed_repeattest_pval	summed_repeattest_pval_adj
fam311	mucin-2	dragon_exp	24	1.04801	0.69195	0.685403	0.698497	1.51458	0.002	0.0133333
fam1184	copb2 (braker genes only)	dragon_exp	23	1.06798	0.691823	0.685137	0.698508	1.54372	0.002	0.0133333
fam497	polycomb or TAAR 13c-like	dragon_exp	22	1.18864	0.692451	0.685545	0.699357	1.71656	<0.002	0.0133333
fam1097	nqo1	dragon_exp	10	0.988146	6913806	0.680482	0.702279	1.42924e-07	0.028	0.0711111
fam119	pim3	dragon_exp	20	0.717453	0.693709	0.6863	0.701118	1.03423	0.298	0.397333
fam473	nesprin-1	dragon_contr	2	0.481882	0.696756	0.672393	0.72112	0.691607	0.89	0.936842
fam104	gtf2ird2	dragon_contr	11	1.04397	0.691891	0.681671	0.702111	1.50886	0.02	0.0711111
fam26	fibrogenin	dragon_contr	22	0.588036	0.692451	0.685545	0.699357	0.849209	0.972	0.972
fam79	olfactory receptor	dragon_contr	3	0.836646	0.689781	0.67089	0.708673	1.21291	0.112	0.186667
fam94	titin-like	dragon_contr	9	0.734991	0.68962	0.678216	0.701024	1.06579	0.25	0.357143
fam121	olfactory receptor 146-like	allsyng_nonsig	2	0.720531	0.696756	0.672393	0.72112	1.03412	0.404	0.505
fam51	TAAR 13c-like	allsyng_nonsig	7	0.916727	0.686865	0.674014	0.699716	1.33465	0.032	0.0711111
fam110	mucin-5AC-like	allsyng_nonsig	13	0.899306	0.691208	0.682134	0.700282	1.30106	0.032	0.0711111
fam87	atypical chemokine receptor 4	allsyng_nonsig	11	0.638772	0.691891	0.681671	0.702111	0.923227	0.694	0.786667
fam416	GTPase IMAP family member 8-like	allsyng_nonsig	5	0.617298	0.687973	0.673585	0.702362	0.897271	0.708	0.786667
fam146	histone H2B 1/2-like	allsyng_nonsig	9	0.890155	0.68962	0.678216	0.701024	1.29079	0.03	0.0711111
fam883	zinc finger BED domain-containing protein 1-like	allsyng_nonsig	4	0.893232	0.682885	0.667717	0.698052	1.30803	0.042	0.084
fam129	chemokine-like receptor 1	allsyng_nonsig	8	0.775544	0.687853	0.67578	0.699926	1.12749	0.15	0.230769
fam91	core histone macro-H2A.2	allsyng_nonsig	17	0.896791	0.693082	0.68516	0.701004	1.29392	0.026	0.0711111
fam123	histone H3	allsyng_nonsig	13	0.825529	0.691208	0.682134	0.700282	1.19433	0.058	0.105455
