# Supplementary material for: Leafy and weedy seadragon genomes connect genic and repetitive DNA features to the extravagant biology of syngnathid fishes
Source: Proc Natl Acad Sci U S A. 2022 Jun 22;119(26):e2119602119. doi: 10.1073/pnas.2119602119 (PMC9245644; doi:10.1073/pnas.2119602119)
Supplement: Supplementary File [file pnas.2119602119.sd05.xlsx]

## Sheet: pequ_named_annotations_121120
Pequ peq-miRNA Gene	Found in genome but lack transcribed sequence	Name confidence?	5' peq-miRNA Strand	5' peq-miRNA Name	5' peq-miRNA Sequence	5' peq-miRNA Position	5' peq-miRNA Strand	3' peq-miRNA Name	3' peq-miRNA Sequence	3' peq-miRNA Position
peq-let-7a-2		yes	-	peq-peq-let-7a-5p	TGAGGTAGTAGGTTGTATAGT	group7:4223349-4223329	-	peq-let-7a-2-3p	CTGTACAACCTCCTAGCTTTCC	group7:4223304-4223283
peq-let-7a-3		yes	-	peq-peq-let-7a-5p	TGAGGTAGTAGGTTGTATAGT	group22:8661537-8661517	-	peq-let-7a-3/7-3p	TATACAACTTACTGTCTTTCCT	group22:8661487-8661466
peq-let-7a-5		yes	+	peq-peq-let-7a-5p	TGAGGTAGTAGGTTGTATAGT	group1:48411584-48411604	+	peq-let-7a-6/5-3p	CTATACAGTCTATTGCCTTCCT	group1:48411640-48411661
peq-let-7a-6		yes	+	peq-peq-let-7a-5p	TGAGGTAGTAGGTTGTATAGT	group10:25527018-25527038	+	peq-let-7a-6/5-3p	CTATACAGTCTATTACCTTCCT	group10:25527076-25527097
peq-let-7a-7		yes	+	peq-peq-let-7a-5p	TGAGGTAGTAGGTTGTATAGT	group5:19578461-19578481	+	peq-let-7a-3/7-3p	TATACAACTTACTGTCTTTCCT	group5:19578512-19578533
peq-let-7a-4		yes	-	peq-peq-let-7a-5p	TGAGGTAGTAGGTTGTATAGT	group17:472150-472130
peq-let-7b-1		yes	-	peq-let-7b-1-5p	TGAGGTAGTAGGTTGTGTGG	group22:8661335-8661316	-	peq-let-7b-3p	CTATACAACCTACTGCCTTCCT	group22:8661280-8661260
peq-let-7b-2		yes	+	peq-let-7b-2-5p	TGAGGTAGTAGGTTGTGTGG	group5:19578760-19578779	+	peq-let-7b-3p	CTATACAACCTACTGCCTTCCT	group5:19578815-19578835
peq-let-7c-2		yes	-	peq-let-7c-2-5p	TGAGGTAGTAGGTTGTATGG	group17:7622139-7622120	-	peq-let-7c-2-3p	CTGTACAACCTTCTAGCTTTCC	group17:7622094-7622073
peq-let-7d-2		yes	+	peq-let-7d-5p	TGAGGTAGTTGGTTGTATTGT	group20:4580086-4580106	+	peq-let-7d-2-3p	CTGTACAACCTTCTAGCTTTCC	group20:4580134-4580155
peq-let-7d-1		yes	-	peq-let-7d-5p	TGAGGTAGTTGGTTGTATTGT	group4:28574949-28574929	-	peq-let-7d-1-3p	CTGTACAACCTTCTAGCTTTCC	group4:28574901-28574880
peq-let-7e-1		yes	+	peq-let-7e-5p	TGAGGTAGTAGATTGAATAGT	group1:48411344-48411364	+	peq-let-7e-3p	CTATACAATCTACTGTCTTT	group1:48411397-48411416
peq-let-7e-2		yes	+	peq-let-7e-5p	TGAGGTAGTAGATTGAATAGT	group10:25526827-25526847	+	peq-let-7e-3p	CTATACAATCTACTGTCTTT	group10:25526876-25526895
peq-let-7g-2		yes	-	peq-let-7g-5p	TGAGGTAGTAGTTTGTATAGT	group1:9771305-9771285	-	peq-let-7g-3p	CTATACAGCCTACTGTCTTTCT	group1:9771255-9771234
peq-let-7g-1		yes	-	peq-let-7g-5p	TGAGGTAGTAGTTTGTATAGT	group1:46394276-46394256	-	peq-let-7g-3p	CTATACAGCCTACTGTCTTTCT	group1:46394226-46394205
peq-let-7h-1		yes	-	peq-let-7h-5p	TGAGGTAGTAAGTTGTGTTGT	group1:9771132-9771112	-	peq-let-7h-3p	CTATACAACTTACTGCCTTCCT	group1:9771078-9771057
peq-let-7i-1		yes	-	peq-let-7i-5p	TGAGGTAGTAGTTTGTGCTGT	group5:19225948-19225928	-	peq-let-7i-3p	CTGCGCAAGCTACTGCCTTGC	group5:19225890-19225870
peq-let-7j		yes	-	peq-let-7j-5p	TGAGGTAGTTTTTTGTACAGT	group10:22191362-22191342	-	peq-let-7j-3p	CTGTACAAATGACTGCCTTGC	group10:22191305-22191285
peq-mir-100-1		yes	-	peq-miR-100-5p	AACCCGTAGATCCGAACTTGT	group7:4223773-4223753
peq-mir-100-2		yes	-	peq-miR-100-5p	AACCCGTAGATCCGAACTTGT	group17:473100-473080	-	peq-miR-100-2-3p	CAAGCTCGTATCTACAGGTAT	group17:473065-473045
peq-mir-101a		yes	-	peq-miR-101a-5p	TCAGTTATCACAGTGCTGATGC	group8:9106456-9106435	-	peq-miR-101a-3p	TACAGTACTGTGATAACTGAAG	group8:9106419-9106398
peq-mir-101b		yes	+	peq-miR-101b-5p	TCAGTTATCATGGTACCGGTGC	group15:12276583-12276604	+	peq-miR-101b-3p	TACAGTACTATGATAACTGAAG	group15:12276620-12276641
peq-mir-103b		yes	+	peq-miR-103-5p	AGCCTCTTTACGGTGCTGCCTTGT	group9:8835330-8835353	+	peq-mir-103b-3p	AGCAGCATTGTACAGGGCTATGA	group9:8835367-8835389
peq-mir-103a		yes	+	peq-miR-103-5p	AGCCTCTTTACGGTGCTGCCTTGT	group14:1928085-1928108
peq-mir-10544		yes	-	peq-miR-10544-5p	TAGGCGTGTCACTGCGTGTCA	group12:18326343-18326323
peq-mir-10545		yes	+	peq-miR-10545-5p	TAAGTCTCACACCAGTGCAA	group14:6516465-6516484	+	peq-miR-10545-3p	GCTGCTCAGGTGTGGGACCATA	group14:6516500-6516521
peq-mir-106b		yes	-	peq-miR-106b-5p	TAAAGTGCTTACAGTGCAGGTAG	group9:8439686-8439708	+	peq-miR-106b-3p	ACTGCACCGTGAGCACTTCCT	group9:8439727-8439747
peq-mir-107a		yes					+	peq-miR-107a-3p	AGCAGCATTGTACAGGGCTATC	group11:3563431-3563452
peq-mir-10b-1		yes	+	peq-miR-10b-5p	TACCCTGTAGAACCGAATTTGT	group12:17029281-17029302	+	peq-miR-10b-1-3p	CAAATACGTGTCTACGGGAAT	group12:17029320-17029341
peq-mir-10b-2		yes	-	peq-miR-10b-5p	TACCCTGTAGAACCGAATTTGT	group1:8449989-8449968	-	peq-miR-10b-2-3p	ACAGATTCGATTCTAGGGGAGT	group1:8449948-8449928
peq-mir-10c		yes	+	peq-miR-10c-5p	TACCCTGTAGATCCGGATTTGT	group16:6458203-6458224	+	peq-miR-10c-3p	CAAATTCGCTTCTAGGGGAGT	group16:6458247-6458267
peq-mir-10d		yes	+	peq-miR-10d-5p	TACCCTGTAGAACCGAATGTGT	group11:2921977-2921998
peq-mir-1-1		yes					+	peq-miR-1-3p	TGGAATGTAAAGAAGTATGTAT	group1:2426351-2426330
peq-mir-1-2		yes					+	peq-miR-1-3p	TGGAATGTAAAGAAGTATGTAT	group13:21038204-21038225
peq-mir-122		yes	+	peq-miR-122-5p	TGGAGTGTGACAATGGTGTTT	group15:9555762-9555782
peq-mir-124-2		no	+	peq-miR-124-2-5p	TGTGTTCACGGTGGACCTTGAT	group1:5872905-5872926	+	peq-miR-124-3p	TAAGGCACGCGGTGAATGC	group1:5872943-5872961
peq-mir-124-6		yes	-	peq-miR-124-6/3/5-5p	CGTGTTCACAGCGGACCTTGA	group1:50710714-50710694	-	peq-miR-124-3p	TAAGGCACGCGGTGAATGC	group1:50710676-50710658
peq-mir-124-4a		yes	+	peq-miR-124-4a-5p	TGTGTTCACAGTGGACCTTGAT	group14:7656495-7656516	+	peq-miR-124-3p	TAAGGCACGCGGTGAATGC	group14:7656533-7656551
peq-mir-124-3		yes	-	peq-miR-124-6/3/5-5p	CGTGTTCACAGCGGACCTTGA	group21:4814617-4814597	-	peq-miR-124-3p	TAAGGCACGCGGTGAATGC	group21:4814580-4814562
peq-mir-124-5		no	+	peq-miR-124-6/3/5-5p	CGTGTTCACAGCGGACCTTGA	group18:16156066-16156086	+	peq-miR-124-3p	TAAGGCACGCGGTGAATGC	group18:16156105-16156123
peq-mir-125a-1		yes	-	peq-miR-125a-5p	TCCCTGAGACCCTTAACCTGT	group4:28569802-28569782	-	peq-miR-125a-1-3p	ACAGGTGAGGTCCTCGGGAAC	group4:28569765-28569745
peq-mir-125a-2		yes	+	peq-miR-125a-5p	TCCCTGAGACCCTTAACCTGT	group20:4585824-4585844	+	peq-miR-125a-2-3p	ACAGGTGAGGTCCTTGGGAACA	group20:4585861-4585882
peq-mir-125b-2		yes	-	peq-miR-125b-5p	TCCCTGAGACCCTAACTTGT	group17:468470-468451	-	peq-miR-125b-2-3p	ACGGGTTGGGTTCTTGGGAGC	group17:468430-468410
peq-mir-125b-3		yes	-	peq-miR-125b-5p	TCCCTGAGACCCTAACTTGT	group17:7613422-7613403	-	peq-miR-125b-3-3p	ACGGGTTAGGCTCTTGGGACGC	group17:7613381-7613360
peq-mir-125b-1		yes	-	peq-miR-125b-5p	TCCCTGAGACCCTAACTTGT	group7:4218208-4218189	-	peq-miR-125b-1-3p	ACGGGTTAGGCTCTCGGGATCT	group7:4218168-4218147
peq-mir-126b		yes	-	peq-miR-126b-5p	CATTATTACTTTTGGTACGC	group15:21284569-21284550	+	peq-miR-126b-3p	TCGTACCGTGAGTAATAATGC	group15:21284532-21284512
peq-mir-128-1		yes	-	peq-miR-128-1-5p	CGGGGCCGGGACGCTGTCTGAGA	group1:36923352-36923330	-	peq-miR-128-3p	TCACAGTGAACCGGTCTCTTT	group1:36923315-36923295
peq-mir-128-2		yes					+	peq-miR-128-3p	TCACAGTGAACCGGTCTCTTT	group20:1689026-1689046
peq-mir-129-1b		yes	-	peq-miR-129-5p	CTTTTTGCGGTCTGGGCTTGC	group5:15972358-15972338	-	peq-miR-129-1b/2a/2b-3p	AAGCCCTTACCCCAAAAAGCAT	group5:15972316-15972295
peq-mir-129-1a		yes	-	peq-miR-129-5p	CTTTTTGCGGTCTGGGCTTGC	group22:3036977-3036957	-	peq-miR-129-1a-3p	AAGCCCTTACCCCAAAAAGTAT	group22:3036934-3036913
peq-mir-129-2a		yes	-	peq-miR-129-5p	CTTTTTGCGGTCTGGGCTTGC	group2:30981324-30981304	-	peq-miR-129-1a/2a/2b-3p	AAGCCCTTACCCCAAAAAGCAT	group2:30981283-30981262
peq-mir-129-2b		yes	-	peq-miR-129-5p	CTTTTTGCGGTCTGGGCTTGC	group5:25277429-25277412	-	peq-miR-129-1a/2a/2b-3p	AAGCCCTTACCCCAAAAAGCAT	group5:25277387-25277366
peq-mir-1306		yes	+	peq-miR-1306-5p	CCACCTCCCCTGCAAACGTCC	group3:27866139-27866159
peq-mir-130c-1		yes	-	peq-miR-130c-1-5p	GCCCTTTTTCTGTTGCACTACT	group15:10940638-10940617	-	peq-miR-130c-1-3p	CAGTGCAATATTAAAAGGGCA	group15:10940600-10940580
peq-mir-132a		yes	+	peq-miR-132a-5p	ACCGTGGCATTAGATTGTTACT	group7:16920183-16920204	+	peq-miR-132-3p	TAACAGTCTACAGCCATGGTCG	group7:16920224-16920245
peq-mir-132b		yes	+	peq-miR-132b-5p	ACCGTGGCTTTAGATTGTTACT	group17:21319390-21319411	+	peq-miR-132-3p	TAACAGTCTACAGCCATGGTCG	group17:21319432-21319453
peq-mir-133a-2		yes	-	peq-miR-133a-5p	AGCTGGTAAAATGGAACCAAAT	group1:2412967-2412946	-	peq-miR-133a-3p	TTGGTCCCCTTCAACCAGCTGT	group1:2412929-2412908
peq-mir-133a-1		yes	+	peq-miR-133a-5p	AGCTGGTAAAATGGAACCAAAT	group13:21041425-21041446	+	peq-miR-133a-3p	TTGGTCCCCTTCAACCAGCTGT	group13:21041463-21041484
peq-mir-133b		yes					+	peq-miR-133b-3p	TTTGGTCCCCTTCAACCAGCTA	group18:18743251-18743272
peq-mir-135a-1		yes	-	peq-miR-135a-1-5p	TATGGCTTTTTATTCCTACGTGA	group22:4575491-4575469
peq-mir-135a-2		yes	+	peq-miR-135a-2-5p	TATGGCTTTTTATTCCTATGTGA	group5:12486656-12486678
peq-mir-135b		yes	+	peq-miR-135b-5p	TATGGCTTTTTATTCCTATCTGA	group1:15749806-15749828	+	peq-miR-135b-3p	ATATAGGGATGGAAGCCATGC	group1:15749844-15749864
peq-mir-135c-1		yes	-	peq-miR-135c-5p	TATGGCTTTCTATTCCTATGTGA	contig-37:69217-69195
peq-mir-135c-2		yes	-	peq-miR-135c-5p	TATGGCTTTCTATTCCTATGTGA	group1:7340675-7340653
peq-mir-137-1a		yes	+	peq-miR-137-1-5p	CACGGGTATTCTTGGGTTGA	group16:346734-346753	+	peq-miR-137-1-3p	TTATTGCTTGAGAATACGCGT	group16:346771-346791
peq-mir-137-1b		yes	+	peq-miR-137-1-5p	CACGGGTATTCTTGGGTTGA	group6:28482250-28482269	+	peq-miR-137-1-3p	TTATTGCTTGAGAATACGCGT	group6:28482287-28482307
peq-mir-137-2a		yes					+	peq-miR-137-1b-3p	TTATTGCTTAAGAATACGCGT	group21:7365444-7365464
peq-mir-1388		yes	+	peq-miR-1388-5p	TGGACTGACCGGCCTGCGAATG	group1:50451025-50451046	+	peq-miR-1388-3p	ATCTCAGGTTTGTCAGCCCATC	group1:50451064-50451085
peq-mir-138a		yes	+	peq-miR-138-5p	AGCTGGTGTTGTGAATCAGGCCG	group5:31092382-31092404	+	peq-miR-138a-3p	GCTATTTCACAACACCAGGGT	group5:31092429-31092449
peq-mir-138bb		yes	-	peq-miR-138-5p	AGCTGGTGTTGTGAATCAGGCCG	group20:6416073-6416051
peq-mir-139		yes	+	peq-miR-139-5p	TCTACAGTGCATGTGTCTCCA	group7:24569324-24569344	+	peq-miR-139-3p	TGGAGACCCAGCTCTGTTGGAA	group7:24569363-24569384
peq-mir-140		yes	-	peq-miR-140-5p	CAGTGGTTTTACCCTATGGTAG	group5:6147577-6147556	-	peq-miR-140-3p	TACCACAGGGTAGAACCACGG	group5:6147538-6147518
peq-mir-142a		yes	+	peq-miR-142a-5p	TCCATAAAGTAGAAAGCACTA	group17:1299248-1299268	+	peq-miR-142-3p	TGTAGTGTTTCCTACTTTATGG	group17:1299287-1299308
peq-mir-142b		yes	-	peq-miR-142b-5p	CATAAAGTAGAAAGCACTGCAA	group7:29794839-29794818	-	peq-miR-142-3p	TGTAGTGTTTCCTACTTTATGG	group7:29794800-29794779
peq-mir-143		yes	-	peq-miR-143-5p	GGTGCAGTGCTGCATCTCTGG	group9:4364769-4364749	-	peq-miR-143-3p	TGAGATGAAGCACTGTAGCTC	group9:4364735-4364715
peq-mir-144		yes	-	peq-miR-144-5p	GGATATCATCTTATACTGTAAG	group17:985109-985088	-	peq-miR-144-3p	CTACAGTATAGATGATGTAC	group17:985072-985053
peq-mir-145		yes	-	peq-miR-145-5p	GTCCAGTTTTCCCAGGAATCCCT	group9:4364400-4364378	-	peq-miR-145-3p	ATTCCTGGAAATACTGTTCTT	group9:4364358-4364338
peq-mir-146a		yes	-	peq-miR-146a-5p	TGAGAACTGAATTCCATAGATGG	group11:12836058-12836036	-	peq-miR-146a-3p	ATCTATGGGCTCAGTTCTTTTG	group11:12836018-12835997
peq-mir-147b	yes
peq-mir-148a		yes	+	peq-miR-148a-5p	AAGTTCTGTGATACACTCAG	group12:17204885-17204904	+	peq-miR-148a-3p	TCAGTGCATTACAGAACTTTG	group12:17204922-17204942
peq-mir-150		yes	+	peq-miR-150-5p	ACTCCCAATCCTTGTACCAGT	group16:5035431-5035451	+	peq-miR-150-3p	CGCTGGACGGGTTTGGGGGGAGT	group16:5035470-5035492
peq-mir-152		yes	+	peq-miR-152a-5p	AAGTTCTGTGATACACTCCGA	group16:7010928-7010948	+	peq-miR-152a-3p	TCAGTGCATAACAGAACTTTG	group16:7010966-7010986
peq-mir-153aa		no					-	peq-miR-153a-3p	TTGCATAGTCACAAAAGTGATC	group13:4030890-4030869
peq-mir-153ab		no					-	peq-miR-153a-3p	TTGCATAGTCACAAAAGTGATC	group21:5981051-5981030
peq-mir-153b	yes
peq-mir-153c		yes	-	peq-miR-153c-5p	GTCATTTTTGCGGTTTGCAGCT	group12:18741149-18741128	-	peq-miR-153c-3p	TTGCATAGTCACAAAAATGAGC	group12:18741111-18741090
peq-mir-155		yes	-	peq-miR-155-5p	TTAATGCTAATCGTGATAGGGG	group2:27740784-27740763
peq-mir-15a-2		yes	+	peq-miR-15a-2-5p	TAGCAGCACGGAATGGTTTGT	group12:3170201-3170221
peq-mir-15c		yes	-	peq-miR-15c-5p	TAGCAGCGCATCATGGTTTGA	group7:13896371-13896351	-	peq-miR-15c-3p	CAAACCATTATTTGCTGCTTCA	group7:13896332-13896311
peq-mir-16a		yes	-	peq-miR-16a-5p	TAGCAGCACGTAAATATTGGCG	group7:13896177-13896156
peq-mir-16c		yes	+	peq-miR-16c-5p	TAGCAGCACGTAAATATTGGAG	group12:3170334-3170355	+	peq-miR-16c-3p	CGGCGCAGGTCTCTTGACTG	group12:3170314-3170333
peq-mir-1788	yes
peq-mir-17a-1		yes	-	peq-miR-17a-5p	CAAAGTGCTTACAGTGCAGGTAG	group2:27724207-27724185	-	peq-miR-17a-1-3p	ACTGCAGTGGAGGCACTTTCT	group2:27724168-27724150
peq-mir-17a-2		yes	-	peq-miR-17a-5p	CAAAGTGCTTACAGTGCAGGTAG	group12:22001064-22001042	-	peq-miR-17a-2-3p	CTGCAGTGGAGGCACTTAA	group12:22001028-22001008
peq-mir-181a-5		yes	+	peq-miR-181a-5p	AACATTCAACGCTGTCGGTGA	group13:14833949-14833969	+	peq-miR-181a-5-3p	ACCATCGACCGTTGACTGTGC	group13:14833992-14834012
peq-mir-181a-2		yes	+	peq-miR-181a-5p	AACATTCAACGCTGTCGGTGA	group3:31571872-31571892	+	peq-miR-181a-2-3p	ACCATCGACCGTTGACTGTACC	group3:31571910-31571931
peq-mir-181a-1		yes	-	peq-miR-181a-5p	AACATTCAACGCTGTCGGTGA	group8:13973548-13973528	-	peq-miR-181a-1-3p	ACCATCGACCGTTGATTGTACC	group8:13973509-13973488
peq-mir-181b-1		yes	+	peq-miR-181b-1-5p	AACATTCATTGCTGTCGCTGGGT	group13:14834146-14834168
peq-mir-181b-2		yes	+	peq-miR-181b-2/3-5p	AACATTCATTGCTGTCGGTGGG	group3:31572074-31572095	+	peq-miR-181b-2-3p	CTCACTGATCAATGAATGCAAA	group3:31572111-31572132
peq-mir-181b-3		yes	-	peq-miR-181b-2/3-5p	AACATTCATTGCTGTCGGTGGG	group8:13973343-13973322	-	peq-miR-181b-3-3p	CTCACTGAACGATGAATGCAA	group8:13973303-13973283
peq-mir-182a		yes	-	peq-miR-182a-5p	TTTGGCAATGGTAGAACTCACA	group22:4088247-4088226	-	peq-miR-182a-3p	TGGTTCTAGACTTGCCAACT	group22:4088203-4088184
peq-mir-182b		yes	+	peq-miR-182b-5p	TTTGGCAATGTTAGAACTCACT	group5:4810063-4810084
peq-mir-183a		yes	-	peq-miR-183a-5p	TATGGCACTGGTAGAATTCACT	group22:4088568-4088547	-	peq-miR-183a-3p	TGAATTACCATAGGGCCATA	group22:4088528-4088509
peq-mir-183b		yes	-	peq-miR-183b-5p	TATGGCACTGGTATATTCACT	group5:4809608-4809628
peq-mir-184b		yes	+	peq-miR-184b-5p	TCCTTATCACTTTTCCAGCCCAG	group2:13913526-13913548	+	peq-miR-184b-3p	TGGACGGAGAACTGATAAGG	group2:13913568-13913587
peq-mir-187		yes	+	peq-miR-187-5p	GGCTGCAACACAGGACACGGG	group20:1977950-1977970	+	peq-miR-187-3p	TCGTGTCTTGTGTTGCAGCCAG	group20:1977990-1978011
peq-mir-18a		yes	-	peq-miR-18a/b-5p	TAAGGTGCATCTAGTGCAGATA	group2:27724081-27724060	-	peq-miR-18a-3p	ACTGCCCTAAGTGCTCCTTCTG	group2:27724040-27724019
peq-mir-18b		yes	-	peq-miR-18a/b-5p	TAAGGTGCATCTAGTGCAGATA	group12:22000821-22000800	-	peq-miR-18b-3p	TACTGCCCTAAGTGCCCCTTCT	group12:22000781-22000760
peq-mir-18c		yes	+	peq-miR-18c-5p	TAAGGTGCATCTAGTGTAGTAT	group9:19597824-19597845
peq-mir-190a-1		yes	+	peq-miR-190a-5p	TGATATGTTTGATATATTAGGTTG	group2:13384282-13384305
peq-mir-190a-2		yes	+	peq-miR-190a-5p	TGATATGTTTGATATATTAGGTTG	group5:22768016-22768039
peq-mir-190b		yes	+	peq-miR-190b-5p	TGATATGTTTGATATTCGGTTG	group4:12976395-12976416	+	peq-miR-190b-3p	ACTAAATATCAGACATATTCCT	group4:12976438-12976459
peq-mir-191		yes	+	peq-miR-191-5p	TAACGGAACCCATAATGCAGCTG	group1:15858763-15858785	+	peq-miR-191-3p	GCTGGTTAAGGGTTCCGTTTCC	group1:15858801-15858822
peq-mir-192		yes	+	peq-miR-192-5p	ATGACCTATGAATTGACAGCCA	group17:19602341-19602362
peq-mir-193a-2		yes	+	peq-miR-193a-2-5p	TGGGTCTTTGCGGGCAAGGTGA	group6:28261880-28261901	+	peq-miR-193a-2-3p	AACTGGCCTACAAAGTCCCA	group6:28261917-28261936
peq-mir-194a		yes	+	peq-miR-194a-5p	TGTAACAGCAACTCCATGTGG	group17:19602193-19602213
peq-mir-194b		yes	-	peq-miR-194b-5p	TGTAACAGCATCTCCATATGG	group9:7956365-7956345
peq-mir-196a-1		yes	-	peq-miR-196a-5p	TAGGTAGTTTCATGTTGTTGG	group1:8481340-8481320
peq-mir-196a-2		yes	+	peq-miR-196a-5p	TAGGTAGTTTCATGTTGTTGG	group20:9210314-9210334	+	peq-miR-196a-2-3p	TCTGCAACATGAAACTGTCTTA	group20:9210349-9210370
peq-mir-196d		yes	-	peq-miR-196d-5p	TAGGTAGTCTCATGTTGTTGG	group4:27483180-27483160	-	peq-miR-196d-3p	CCACAACAGGAAACTGCCTTGA	group4:27483139-27483118
peq-mir-199-3a		yes	-	peq-miR-199-5p	CCCAGTGTTCAGACTACCTGTTC	group13:25038378-25038356	-	peq-miR-199-3p	ACAGTAGTCTGCACATTGGTTA	group13:25038339-25038318
peq-mir-199-1a		yes	-	peq-miR-199-5p	CCCAGTGTTCAGACTACCTGTTC	group15:6936062-6936040	-	peq-miR-199-3p	ACAGTAGTCTGCACATTGGTTA	group15:6936023-6936002
peq-mir-199-2a		yes	+	peq-miR-199-5p	CCCAGTGTTCAGACTACCTGTTC	group16:19915686-19915708	+	peq-miR-199-3p	ACAGTAGTCTGCACATTGGTTA	group16:19915725-19915746
peq-mir-199-3b		yes	-	peq-miR-199-5p	CCCAGTGTTCAGACTACCTGTTC	group8:24286718-24286696	-	peq-miR-199-3p	ACAGTAGTCTGCACATTGGTTA	group8:24286679-24286658
peq-mir-19a-1		yes	-	peq-miR-19a-5p	GCTAGTTTTGCATAGTTGCACT	group2:27723944-27723923	-	peq-miR-19a-3p	TGTGCAAATCTATGCAAAACTGA	group2:27723906-27723884
peq-mir-19a-2	yes
peq-mir-19b-1		yes					-	peq-miR-19b-3p	TGTGCAAATCCATGCAAAACTGA	group2:27723560-27723538
peq-mir-19b-2		yes					-	peq-miR-19b-3p	TGTGCAAATCCATGCAAAACTGA	group12:22000387-22000365
peq-mir-19c		yes					+	peq-miR-19c-3p	TGTGCAAATCCATGCAAAGCTCT	group9:19598906-19598928
peq-mir-19d		yes					+	peq-miR-19d-3p	TGTGCAAACCCATGCAAAACTGA	group9:8440025-8440047
peq-mir-200a		yes					+	peq-miR-200a-3p	TAACACTGTCTGGTAACGATGT	group1:21094589-21094610
peq-mir-200b		yes	+	peq-miR-200b-5p	CATCTTACGAGGCAGCATTGGA	group1:21094385-21094406	+	peq-miR-200b-3p	TAATACTGCCTGGTAATGATGA	group1:21094422-21094443
peq-mir-202		yes	-	peq-miR-202-5p	TTCCTATGTATATACCTCTTT	group11:23100787-23100767	-	peq-miR-202-3p	AGAGGCATAGAGCATGGGAAA	group11:23100751-23100731
peq-mir-203b		yes	+	peq-miR-203b-5p	AGTGGTTCTCGACAGTTCAACA	group14:12813582-12813603	+	peq-miR-203-3p	GTGAAATGTTTAGGACCACTTG	group14:12813620-12813641
peq-mir-203a		yes	-	peq-miR-203a-5p	AGTGGTTCTAGACACTTCAACA	group18:7739498-7739477	-	peq-miR-203-3p	GTGAAATGTTTAGGACCACTTG	group18:7739460-7739439
peq-mir-204-1		yes	+	peq-miR-204-5p	TTCCCTTTGTCATCCTATGCCT	group3:14621676-14621697
peq-mir-204-2b		yes	+	peq-miR-204-2b-5p	TTCCCTTTGTCATCCTATGCCT	group5:27067025-27067046	+	peq-miR-204-2b-3p	GCAGGGACAGCAAAGGGATGC	group5:27067061-27067081
peq-mir-205-1a		yes	+	peq-miR-205-1-5p	TCCTTCATTCCACCGGAGTCTG	group1:27126637-27126658	+	peq-miR-205-1a-3p	TTTCAGTGGCGTGAAGTGTACG	group1:27126677-27126698
peq-mir-205-1b		yes	-	peq-miR-205-1-5p	TCCTTCATTCCACCGGAGTCTG	group10:24393528-24393507	-	peq-miR-205-1b-3p	GATTTCAGTGGTTTGAAGAGTA	group10:24393489-24393468
peq-mir-206-1		yes					+	peq-miR-206-1-3p	TGGAATGTAAGGAAGTGTGTGG	group18:18742642-18742663
peq-mir-20a-2		yes	-	peq-miR-20a-5p	TAAAGTGCTTATAGTGCAGGTAG	group12:22000553-22000531	-	peq-miR-20a-2-3p	TACTGCAGTGTGAGCACTTCA	group12:22000516-22000496
peq-mir-20a-1		yes	-	peq-miR-20a-5p	TAAAGTGCTTATAGTGCAGGTAG	group2:27723734-27723712	-	peq-miR-20a-1-3p	ACTGCAATGTAAGCACTTGAAG	group2:27723695-27723674
peq-mir-20b		yes	+	peq-miR-20b-5p	CAAAGTGCTCACAGTGCAGGTAG	group9:19598738-19598760
peq-mir-210		yes	+	peq-miR-210-5p	AGCCACTGACTAACGCACATTG	group5:14595638-14595659	+	peq-miR-210-3p	CTGTGCGTGTGACAGCGGCT	group5:14595678-14595697
peq-mir-212a		yes	+	peq-miR-212a-5p	ACCTTGGCTCTAGACTGCTTACT	group7:16919978-16920000	+	peq-miR-212-3p	TAACAGTCTACAGTCATGGCT	group7:16920024-16920044
peq-mir-212b		yes	+	peq-miR-212b-5p	ACCTTGGCTGTAGACTGCTTACT	group17:21319158-21319180	+	peq-miR-212-3p	TAACAGTCTACAGTCATGGCT	group17:21319206-21319226
peq-mir-214a		yes	-	peq-miR-214a-5p	GCCTATCTACACTTGCTGTGC	group13:25037046-25037026	-	peq-miR-214-3p	ACAGCAGGCACAGACAGGCAG	group13:25037007-25036987
peq-mir-214b		yes	-	peq-miR-214b-5p	TGCCTGTCTACACTTGCTGTGC	group8:24284981-24284960	-	peq-miR-214-3p	ACAGCAGGCACAGACAGGCAG	group8:24284942-24284922
peq-mir-216a-1		yes	-	peq-miR-216a-1-5p	AAATCTCAGCTGGCAACTGTGA	group11:5279978-5279957	-	peq-miR-216-1-3p	CACAATGGCCTCTGGGATTATG	group11:5279937-5279916
peq-mir-216b-1		yes	-	peq-miR-216b-5p	TAATCTCTGCAGGCAACTGTGA	group11:5281425-5281404	-	peq-miR-216b-3p	ACAATCACCTGGAGAGATTCTG	group11:5281386-5281365
peq-mir-217a		yes	-	peq-miR-217a-5p	TACTGCATCAGGAACTGATTGG	group11:5278559-5278538	-	peq-miR-217a-3p	CAACAGTACCTGATGCATTGCC	group11:5278521-5278500
peq-mir-2187a		yes	-	peq-miR-2187a	TTAATTAGTATAGCCTGTTTTA	group11:8367155-8367134
peq-mir-2187b		yes	-	peq-miR-2187b	TTAATTAGTACAGCCTGTATT	group19:17064166-17064146
peq-mir-2188		yes	+	peq-miR-2188-5p	AAGGTCCAACCTCACATGTCC	group3:4359307-4359327	+	peq-miR-2188-3p	GCTGTGTGAGGTCAGACCTAT	group3:4359345-4359365
peq-mir-218a-2		yes	-	peq-miR-218a-5p	TTGTGCTTGATCTAACCATGT	group6:30878833-30878813
peq-mir-218a-1		yes	-	peq-miR-218a-5p	TTGTGCTTGATCTAACCATGT	group9:23643064-23643044
peq-mir-218b		yes	-	peq-miR-218b-5p	TTGTGCTTGATCTAACCATGC	group15:10840719-10840699
peq-mir-219-1		yes					-	peq-miR-219-1-3p	AGAATTGTGTATGGACATCTGT	group15:11941221-11941200
peq-mir-21a		yes	+	peq-miR-21-5p	TAGCTTATCAGACTGGTGTTGG	group17:1931686-1931707	+	peq-miR-21a-3p	CGACAACAGTCTGTAGGCTGT	group17:1931725-1931745
peq-mir-21b		yes	+	peq-miR-21-5p	TAGCTTATCAGACTGGTGTTGG	group7:20644223-20644244	+	peq-miR-21b-3p	CAACAGTGGTCTGTAAGCTGA	group7:20644263-20644283
peq-mir-221a		yes	+	peq-miR-221a-5p	ACCTGGCATACAATGTAGATTT	group12:766087-766108	+	peq-miR-221-3p	AGCTACATTGTCTGCTGGGTTT	group12:766128-766149
peq-mir-221b		yes					-	peq-miR-221-3p	AGCTACATTGTCTGCTGGGTTT	group1:40319198-40319177
peq-mir-222a		yes	+	peq-miR-222a-5p	TGCTCAGTAGGCAGTGTAGA	group12:765823-765842	+	peq-miR-222-3p	AGCTACATCTGGCTACTGGGTCT	group12:765861-765883
peq-mir-222c		yes	-	peq-miR-222c-5p	TGCTCAGTAGTCAGTGTAGATC	group1:40319427-40319406	-	peq-miR-222-3p	AGCTACATCTGGCTACTGGGTCT	group1:40319389-40319367
peq-mir-223		yes	-	peq-miR-223-5p	TGTATTTGACAAGCTGAGTCGG	group17:20823435-20823414	-	peq-miR-223-3p	TGTCAGTTTGTCAAATACCCGA	group17:20823395-20823374
peq-mir-22a-1		yes	-	peq-miR-22a-1-5p	AGTTCTTCACTGGCAAGCTTT	group7:22592051-22592031	-	peq-miR-22a-1-3p	AAGCTGCCAGCTGAAGAACTGT	group7:22592010-22591989
peq-mir-22b		yes	-	peq-miR-22b-5p	CGTTCTTCACTGGCTAGCTTT	group3:5304140-5304120	-	peq-miR-22b-3p	AAGCTGCCAGTTGAAGAGCTGT	group3:5304099-5304078
peq-mir-23a-1		yes	+	peq-miR-23a-3-5p	GGATTCCTGGCAGAGTGATTT	group13:20700785-20700805	+	peq-miR-23a-3p	ATCACATTGCCAGGGATTTCCA	group13:20700825-20700846
peq-mir-23a-2		yes	+	peq-miR-23a-2-5p	GGAATTCCTGGCAGAGTGATTT	group16:14680666-14680687	+	peq-miR-23a-3p	ATCACATTGCCAGGGATTTCCA	group16:14680705-14680726
peq-mir-23a-3		yes	+	peq-miR-23a-1-5p	GGGTTCCTGGCACCGTGATTT	group8:9452752-9452772	+	peq-miR-23a-3p	ATCACATTGCCAGGGATTTCCA	group8:9452794-9452815
peq-mir-23b-2		yes	+	peq-miR-23b-2-5p	GGGTTCCTGGCGTGCTGATTT	group3:8542825-8542845	+	peq-miR-23b-2-3p	ATCACATTGCCAGGGATTACCA	group3:8542862-8542883
peq-mir-24-2		yes	+	peq-miR-24-2-5p	TGCCTGCTGTGCTGATAATCA	group16:14682220-14682240	+	peq-miR-24-2/3/4a-3p	TGGCTCAGTTCAGCAGGAACAG	group16:14682256-14682277
peq-mir-24-3		yes	+	peq-miR-24-3-5p	TGCCTACTGAGCTGATAATCA	group3:8544572-8544592	+	peq-miR-24-2/3/4a-3p	TGGCTCAGTTCAGCAGGAACAG	group3:8544608-8544629
peq-mir-24-4a		yes	+	peq-miR-24-4a-5p	TGCCTACTGAACTGGTATCAG	group8:9458180-9458200	+	peq-miR-24-2/3/4a-3p	TGGCTCAGTTCAGCAGGAACAG	group8:9458217-9458238
peq-mir-24-4b		yes	+	peq-miR-24-4b-5p	TGCCTACTGAACTGGATCCAGT	group13:19382731-19382752	+	peq-miR-24b-3p	TGGCTCAGTCCAGCAGGAACAA	group13:19382771-19382792
peq-mir-24-6		yes	+	peq-miR-24-6-5p	TGCCTACTGAGCTGATAACAG	group13:20705558-20705578	+	peq-miR-24-6-3p	TGGCTCAGTTCAGCAGGAACCG	group13:20705598-20705619
peq-mir-25		yes	+	peq-miR-25-5p	AGGCGGAGACTTGGGCAATTGC	group9:8440124-8440145	+	peq-miR-25-3p	CATTGCACTTGTCTCGGTCTGA	group9:8440162-8440183
peq-mir-26a-3		yes	-	peq-miR-26-1a/2/3-5p	TTCAAGTAATCCAGGATAGGCT	group21:7110377-7110356	-	peq-miR-26a-3-3p	CCTCTTCTTGATTACTTGCACC	group21:7110338-7110317
peq-mir-26a-1b		yes	-	peq-miR-26a-1b-5p	TTCAAGTAATCCAGGATAGGT	group1:12809433-12809413	-	peq-miR-26a-1b-3p	CCTATTCCGGATGACTTGGTTC	group1:12809394-12809373
peq-mir-26a-2		yes	-	peq-miR-26-1a/2/3-5p	TTCAAGTAATCCAGGATAGGCT	group13:5322907-5322886	-	peq-miR-26a-2-3p	CCTATTCATGATTACTTGCACT	group13:5322868-5322847
peq-mir-26a-1a		yes	+	peq-miR-26-1a/2/3-5p	TTCAAGTAATCCAGGATAGGCT	group1:46253670-46253691	+	peq-miR-26a-1a-3p	CCTATTCTCGGTTACTTGTTTC	group1:46253709-46253730
peq-mir-26b	yes
peq-mir-27a		yes	+	peq-miR-27a-5p	AGGACTTAGCTCGCTCCGTGA	group13:20702411-20702431	+	peq-miR-27a-3p	TTCACAGTGGCTAAGTTCCG	group13:20702455-20702474
peq-mir-27b		yes	+	peq-miR-27b-5p	AGAGCTTAGCTGATTGGTGAAC	group3:8543056-8543077	+	peq-miR-27b-3p	TTCACAGTGGCTAAGTTCTGC	group3:8543098-8543118
peq-mir-27c		yes	+	peq-miR-27c-5p	CAGGACTTAGCACACATGTGA	group16:14680832-14680852	+	peq-miR-27c-3p	TTCACAGTGGTTAAGTTCTGT	group16:14680872-14680892
peq-mir-27e-1		yes	+	peq-miR-27e-1-5p	AGAGCTTAGCTAATTGGTGA	group8:9454150-9454169	+	peq-miR-27e-1-3p	TTCACAGTGACTAAGTTCAGT	group8:9454193-9454213
peq-mir-27e-2		yes					+	peq-miR-27e-2-3p	TTCACAGTGGCTAAGTTCAG	group13:19382579-19382598
peq-mir-29a-1		yes	+	peq-miR-29a-1-5p	ACCGATTTCTTCTGGCGCTCAGA	group1:32158185-32158207	+	peq-miR-29a-3p	TAGCACCATTTGAAATCGG	group1:32158224-32158242
peq-mir-29a-3a-1		no	+	peq-miR-29a-3a-1-5p	ACCGGTTTCAGAGGGTGTTTTAGA	group10:24547682-24547705	+	peq-miR-29a-3p	TAGCACCATTTGAAATCGG	group10:24547721-24547739
peq-mir-29a-3a-2		no	+	peq-miR-29a-3a-2-5p	ACCGTTTTCCTCTGGTGTTCAGA	group10:24547806-24547828	+	peq-miR-29a-3p	TAGCACCATTTGAAATCGG	group10:24547843-24547861
peq-mir-29a-3b		no	+	peq-miR-29a-3b-5p	ACTGATTTCCTATGGTGCATAGA	group22:6374836-6374858	+	peq-miR-29a-3p	TAGCACCATTTGAAATCGG	group22:6374878-6374896
peq-mir-29b-1a		yes		peq-miR-29b-1a-5p	GCTGGCTTCAGATGGTGGCTTAG	group1:32158016-32158038	+	pfl-peq-miR-29b-1a/2a-3p	TAGCACCATTTGAAATCAGT	group1:32158055-32158074
peq-mir-29b-2a		yes	+	peq-miR-29b-2a-5p	CTGGTTTCACGTGGTGGTTTAGA	group22:6374677-6374699	+	pfl-peq-miR-29b-1a/2a-3p	TAGCACCATTTGAAATCAGT	group22:6374717-6374736
peq-mir-29b-2b		yes	-	peq-miR-29b-2b-5p	CTGATTTCATTTGGTGACGTAGA	group5:4270085-4270063	-	peq-miR-29b-2b-3p	TAGCACCATATGAAATCAGGG	group5:4270045-4270025
peq-mir-301c-1		yes	-	peq-miR-301c-5p	GCTTTGACAATGTTGCACTACT	group15:10939441-10939420	-	peq-miR-301c-3p	CAGTGCAATAGTATTGTCATAGC	group15:10939403-10939381
peq-mir-30a		yes	-	peq-miR-30a-5p	TGTAAACATCCCCGACTGGAAG	group20:7147473-7147452	-	peq-miR-30a-3p	CTTTCAGTCTGATGTTTGCCGC	group20:7147434-7147413
peq-mir-30bb		yes	-	peq-miR-30bb-5p	TGTAAACATCCTACACTCAGCT	group20:7147336-7147315	-	peq-miR-30bb-3p	TGAGGGAAGGGTGTTTACGT	group20:7147293-7147274
peq-mir-30c-1		yes	-	peq-miR-30c-1-5p	TGTAAACATCCTACACTCTCGG	group11:23408765-23408744	-	peq-miR-30c-1-3p	CCGGGAGTGGGCCTGTTTGCACT	group11:23408726-23408704
peq-mir-30c-2		yes	+	peq-miR-30c-2-5p	TGTAAACATCCTACACTCTCAGC	group20:2216058-2216080	+	peq-miR-30c-2-3p	CTGGGAGAGGGGTGTTTACG	group20:2216097-2216116
peq-mir-30e-1		yes	-	peq-miR-30e-5p	TGTAAACATCCTTGACTGGAAGC	group20:2215881-2215903	-	peq-miR-30e-3p	CTTTCAGTCGGATGTTTGCAGC	group20:2215925-2215946
peq-mir-30e-2		yes	+	peq-miR-30e-5p	TGTAAACATCCTTGACTGGAAGC	group11:23410211-23410189	+	peq-miR-30e-3p	CTTTCAGTCGGATGTTTGCAGC	group11:23410170-23410149
peq-mir-31a	yes
peq-mir-338-1b		yes	-	peq-miR-338-1b-5p	AACAACATCCTGGTGCTGCCTGA	group16:21742857-21742835	-	peq-miR-338-3p	TCCAGCATCAGTGATTTTGT	group16:21742818-21742799
peq-mir-338-1a		yes	+	peq-miR-338-1a-5p	AACAACATCCTGGTGCTGCTCGAGT	group19:704742-704766	+	peq-miR-338-3p	TCCAGCATCAGTGATTTTGT	group19:704780-704799
peq-mir-338-2		yes	+	peq-miR-338-2-5p	AACAACATCCTGATGCTGTCTGAGT	group19:8329429-8329453	+	peq-miR-338-3p	TCCAGCATCAGTGATTTTGT	group19:8329468-8329487
peq-mir-33bb				peq-miR-33bb-5p	GTGCATTGTAGTTTCATTG	group19:10754562-10754544	-	peq-miR-33bb-3p	CAATGTTCCTGCTGTGCGACA	group19:10754520-10754500
peq-mir-33ba		yes	+	peq-miR-33-a/ba-5p	GTGCATTGTAGTTGCATTGC	group16:23069825-23069844	+	peq-miR-33ba-3p	CAATGTGCCTGCAGTGCAACA	group16:23069863-23069883
peq-mir-33a		yes	-	peq-miR-33-a/ba-5p	GTGCATTGTAGTTGCATTGC	group16:10389607-10389588
peq-mir-34a		yes	-	peq-miR-34a-5p	TGGCAGTGTCTTAGCTGGTTGT	group1:4021423-4021402
peq-mir-363	yes
peq-mir-365-2b		yes	+	peq-miR-365-2b-5p	AGGGACTTTTAGGGGCAGCTGT	group6:28265487-28265508	+	peq-miR-365-2b-3p	TAATGCCCCTAAAAATCCTTAT	group6:28265527-28265548
peq-mir-375a		yes					+	peq-miR-375a-3p	TTTGTTCGTTCGGCTCGCGTTA	group12:9268815-9268836
peq-mir-425		yes	+	peq-miR-425-5p	AATGACACGTTTTCTCCCGGCTT	group1:15859004-15859026
peq-mir-429a		yes					+	peq-miR-429a-3p	TAATACTGTCTGGTAATGCCGT	group1:21095548-21095569
peq-mir-451		yes	-	peq-miR-451-5p	AAACCGTTACCATTACTGAG	group17:984976-984957	-	peq-miR-451-3p	TTTAGTAATGGTAAGGGTTCT	group17:984955-984935
peq-mir-455a		yes	+	peq-miR-455-5p	TATGTGCCCTTGGACTACATCG	group3:13654537-13654516	+	peq-miR-455-3p	GCAGTCCATGGGCATATACACT	group3:13654499-13654478
peq-mir-455b		yes	-	peq-miR-455-5p	TATGTGCCCTTGGACTACATCG	group15:21846509-21846530	+	peq-miR-455-3p	GCAGTCCATGGGCATATACACT	group15:21846547-21846568
peq-mir-456		yes					-	peq-miR-456-3p	CAGGCTGGTTAGATGGTTGT	group11:25335038-25335019
peq-mir-458	yes
peq-mir-459	yes
peq-mir-460		yes	+	peq-miR-460-5p	CCTGCATTGTACACACTGTGC	group13:21348453-21348473	+	peq-miR-460-3p	CACAGCGCATACAATGTGGATG	group13:21348490-21348511
peq-mir-489		yes	+	peq-miR-489-5p	TGGTCGTATGTATGACGTCATT	group20:10093968-10093989	+	peq-miR-489-3p	TGACATCATATGTACGGCTGC	group20:10094007-10094027
peq-mir-499a		yes	+	peq-miR-499a-5p	TTAAGACTTGCAGTGATGTTT	group10:7098177-7098197	+	peq-miR-499a-3p	GAACATCACTTTAAGTCTGTGC	group10:7098214-7098235
peq-mir-551a	yes
peq-mir-7132a		yes	+	peq-miR-7132a-5p	GACTTGGTCAAAGCTCCTCAGC	group6:27554905-27554926	+	peq-miR-7132a	TGAGGCGTTTCGAACAAGTTCA	group6:27554942-27554963
peq-mir-722b		yes					-	peq-miR-722-3p	TTTTGCAGAAACGTTTCAGATT	group16:22233889-22233868
peq-mir-722a		yes	-	peq-miR-722a-5p	TTTGAAACGTTTTAGCCAAAGA	group6:10755451-10755430	-	peq-miR-722-3p	TTTTGCAGAAACGTTTCAGATT	group6:10755408-10755387
peq-mir-723b		yes	+	peq-miR-723b-5p	GGCAGTTTTGATGATGTTACTT	group19:15007517-15007538	+	peq-miR-723b-3p	AGACATCAGATAAATCTGTGCT	group19:15007553-15007574
peq-mir-723a		yes	-	peq-miR-723a-5p	GCAGCTTTGTGTGATGTTCCTT	group16:2060775-2060754	-	gac-peq-miR-723a-3p	AGACATCAGATAAATCTGTGATT	group16:2060738-2060716
peq-mir-724b		yes	+	peq-miR-724-5p	TTAAAGGGAATTTGCGACTGTT	group1:25472583-25472604	+	peq-miR-724-3p	CAGCCACACCTTCCTTTTAAGA	group1:25472621-25472642
peq-mir-724a		yes	+	peq-miR-724-5p	TTAAAGGGAATTTGCGACTGTT	group10:13263376-13263397	+	peq-miR-724-3p	CAGCCACACCTTCCTTTTAAGA	group10:13263414-13263435
peq-mir-725		yes	+	peq-miR-725-5p	TAGAAACTTTGCCTGGGAATTGT	group8:10509738-10509760	+	peq-miR-725-3p	TTCAGTCATTGTTTCTGGTCGT	group8:10509774-10509795
peq-mir-727b		yes	+	peq-miR-727b-5p	TCAGTCTTCAATTCCTCCCAGC	group13:25368221-25368242	+	peq-miR-727b-3p	GTTGAGGCGAGTTGAAGACTAA	group13:25368264-25368285
peq-mir-728b		yes	-	peq-miR-728b-5p	AAATGTAGTAGACTATAAGTAT	group13:25374193-25374214
peq-mir-728a	yes
peq-mir-730		yes	+	peq-miR-730-5p	TCCTCATTGTGCATGCTGTGT	group23:7203419-7203439
peq-mir-734		yes	+	peq-miR-734-5p	GAACTATTCTGCAACATTTGT	group12:19212716-19212736	+	peq-miR-734-3p	TAAATGCTGCAGAATTGTGCTC	group12:19212754-19212775
peq-mir-737		yes	+	peq-miR-737-5p	GTTTTTTTAGGTTTTGATTTT	group7:31623660-31623680	+	peq-miR-737-3p	AATCGAAACCTAAAGAAAAAA	group7:31623698-31623718
peq-mir-7552a		yes	+	peq-miR-7552a-5p	TTACAATTAAAGGATATTTCTC	group11:8952730-8952751
peq-mir-7a-1		yes	-	peq-miR-7-5p	TGGAAGACTAGTGATTTTGTTG	group5:11553752-11553731
peq-mir-7a-4		yes	-	peq-miR-7-5p	TGGAAGACTAGTGATTTTGTTG	group4:32125506-32125485
peq-mir-7a-3		yes	+	peq-miR-7-5p	TGGAAGACTAGTGATTTTGTTG	group13:14139955-14139976	+	peq-miR-7a-3-3p	CAACAAGTCCCAGTCTGCCTCT	group13:14139996-14140017
peq-mir-7bb		yes	+	peq-miR-7-5p	TGGAAGACTAGTGATTTTGTTG	group3:6726913-6726934	+	peq-miR-7bb-3p	ACAAATCACAGTCTGCCAAAT	group3:6726957-6726977
peq-mir-8159		yes	+	peq-miR-8159-5p	TCAGTAACTGGAATCTGTCCCTG	group17:7945726-7945748	+	peq-miR-8159-3p	CAGGGCCCAGCTGGTTACTGTCC	group17:7945764-7945786
peq-mir-8160a	yes
peq-mir-9-1-b		yes	-	peq-miR-9-5p	TCTTTGGTTATCTAGCTGTAT	group2:7763204-7763184	-	peq-miR-9-1a/1b/6/5-3p	TAAAGCTAGATAACCGAAAGTA	group2:7763164-7763143
peq-mir-9-1-a		yes	+	peq-miR-9-5p	TCTTTGGTTATCTAGCTGTAT	group20:4624923-4624943	+	peq-miR-9-1a/1b/6/5-3p	TAAAGCTAGATAACCGAAAGTA	group20:4624963-4624984
peq-mir-92a-1		yes	-	peq-miR-92a-1-5p	AGGTTGTGAGAGGTGGCAATGC	group2:27723422-27723401	-	peq-miR-92a-3p	TATTGCACTTGTCCCGGCCTGT	group2:27723386-27723365
peq-mir-92a-2		yes	-	peq-miR-92b-2-5p	AGGTGGGGATGAGTAGCAATGC	group12:22000318-22000297	-	peq-miR-92a-3p	TATTGCACTTGTCCCGGCCTGT	group12:22000281-22000260
peq-mir-93		yes	+	peq-miR-93-5p	AAAAGTGCTGTTTGTGCAGGTAG	group9:8439850-8439872	+	peq-miR-93-3p	ACTGCAAAACCAGCACTTCCTG	group9:8439885-8439906
peq-mir-9-4		yes	+	peq-miR-9-5p	TCTTTGGTTATCTAGCTGTAT	group8:19586670-19586690	+	peq-miR-9-4-3p	TAAAGCTAGAGAACCGAATGT	group8:19586708-19586728
peq-mir-9-5		yes	+	peq-miR-9-5p	TCTTTGGTTATCTAGCTGTAT	group3:16744172-16744192	+	peq-miR-9-1a/1b/6/5-3p	TAAAGCTAGATAACCGAAAGTA	group3:16744210-16744231
peq-mir-9-6		no	+	peq-miR-9-5p	TCTTTGGTTATCTAGCTGTAT	group4:23862561-23862581	+	peq-miR-9-1a/1b/6/5-3p	TAAAGCTAGATAACCGAAAGTA	group4:23862601-23862622
peq-mir-9-3		yes	+	peq-miR-9-5p	TCTTTGGTTATCTAGCTGTAT	group5:12952419-12952439	+	peq-miR-9-3-3p	TAAAGCTAGATAACCGAATGT	group5:12952459-12952479
peq-mir-96a		yes	-	peq-miR-96-5p	TTTGGCACTAGCACATTTTTGC	group22:4088396-4088375	-	peq-miR-96a-3p	CAATTATGTGTAGTGCCAATAT	group22:4088354-4088333
peq-mir-96b		yes	+	peq-miR-96-5p	TTTGGCACTAGCACATTTTTGC	group5:4809753-4809774	+	peq-miR-96b-3p	CAGTCATGTATGGTGCCAAACT	group5:4809795-4809816
peq-mir-9-7		yes	-	peq-miR-9-5p	TCTTTGGTTATCTAGCTGTAT	group13:14423813-14423793	-	peq-miR-9-7-3p	TAAAGCTAGAGAACCGAAAGTA	group13:14423778-14423757
peq-mir-99a		yes	-	peq-miR-99a-5p	AACCCGTAGATCCGATCTTGT	group17:7622409-7622389	-	peq-miR-99a-3p	CAAGCTCGCCTCTGTGGGTCT	group17:7622372-7622352
peq-mir-ENSGACG00000022167		yes	+	peq-miR-ENSGACG00000022167-5p	GCCCGGATGATCCTCGGTGG	group7:12760132-12760151

## Sheet: ptae_named_annotations_121120
Ptae pta-miRNA Gene	Found in genome lack transcribed sequence	Name confidence?	5' pta-miRNA Strand	5' pta-miRNA Name	5' pta-miRNA Sequence	5' pta-miRNA Position	3' pta-miRNA Strand	3' pta-miRNA Name	3' pta-miRNA Sequence	3' pta-miRNA Position
pta-let-7a-2		yes	+	pta-let-7a-5p	TGAGGTAGTAGGTTGTATAGT	group8:21208418-21208438	+	pta-let-7a-2-3p	CTGTACAACCTCCTAGCTTTC	group8:21208463-21208483
pta-let-7a-3		yes	+	pta-let-7a-5p	TGAGGTAGTAGGTTGTATAGT	group22:2381599-2381619	+	pta-let-7a-3-3p	CTATACAACCTACTGCCTTCCT	group22:2381856-2381877
pta-let-7a-5		yes	+	pta-let-7a-5p	TGAGGTAGTAGGTTGTATAGT	group1:1919626-1919646	+	pta-let-7a-5-3p	CTATACAGTCTATTGCCTTCCT	group1:1919682-1919703
pta-let-7a-6		yes	+	pta-let-7a-5p	TGAGGTAGTAGGTTGTATAGT	group9:27800102-27800122	+	pta-let-7a-6-3p	CTATACAGTCTATTACCTTCCT	group9:27800160-27800181
pta-let-7a-7		yes	+	pta-let-7a-5p	TGAGGTAGTAGGTTGTATAGT	group5:20248106-20248126	+	pta-let-7a-7-3p	TCAGATAACTATACAACTTACT	group5:20248148-20248169
pta-let-7a-4		yes	-	pta-let-7a-5p	TGAGGTAGTAGGTTGTATAGT	group17:2336428-2336408
pta-let-7b-1		yes	+	pta-let-7b-5p	TGAGGTAGTAGGTTGTGTGG	group22:2381801-2381820	+	pta-let-7b-3p	CTATACAACCTACTGCCTTCC	group22:2381856-2381876
pta-let-7b-2		yes	+	pta-let-7b-5p	TGAGGTAGTAGGTTGTGTGG	group5:20248408-20248427	+	pta-let-7b-3p	CTATACAACCTACTGCCTTCC	group5:20248463-20248484
pta-let-7c		yes	+	pta-let-7c-2-5p	TGAGGTAGTAGGTTGTATGG	group17:5442587-5442606	+	pta-let-7c-2/d-3p	CTGTACAACCTTCTAGCTTTCC	group17:5442632-5442653
pta-let-7d-2		yes	+	pta-let-7d-5p	TGAGGTAGTTGGTTGTATTGT	group21:4787507-4787527	+	pta-let-7c-2/d-3p	CTGTACAACCTTCTAGCTTTCC	group21:4787555-4787576
pta-let-7d-1		yes	-	pta-let-7d-5p	TGAGGTAGTTGGTTGTATTGT	group6:28184909-28184889	-	pta-let-7c-2/d-3p	CTGTACAACCTTCTAGCTTTCC	group6:28184861-28184840
pta-let-7e-1		yes	+	pta-let-7e-5p	TGAGGTAGTAGATTGAATAGT	group1:1919387-1919407
pta-let-7e-2		yes	+	pta-let-7e-5p	TGAGGTAGTAGATTGAATAGT	group9:27799911-27799931	+	pta-let-7e-2-3p	CTATACAATCTACTGTCTTTGC	group9:27799960-27799981
pta-let-7g-2		yes	-	pta-let-7g-5p	TGAGGTAGTAGTTTGTATAGT	group1:11960121-11960101	-	pta-let-7g-3p	CTATACAGCCTACTGTCTTTCT	group1:11960071-11960050
pta-let-7g-1		yes	-	pta-let-7g-5p	TGAGGTAGTAGTTTGTATAGT	group1:15465915-15465895	-	pta-let-7g-3p	CTATACAGCCTACTGTCTTTCT	group1:15465865-15465844
pta-let-7h		yes	-	pta-let-7h-5p	TGAGGTAGTAAGTTGTGTTGT	group1:15465742-15465722	-	pta-let-7h-3p	CTATACAACTTACTGCCTTCCT	group1:15465688-15465667
pta-let-7i-1		yes	-	pta-let-7i-1-5p	TGAGGTAGTAGTTTGTGCTGT	group5:19893169-19893149	-	pta-let-7i-1-3p	CTGCGCAAGCTACTGCCTTGCT	group5:19893111-19893090
pta-let-7j		yes	-	pta-let-7j-5p	TGAGGTAGTTTTTTGTACAGT	group9:23967787-23967767	-	pta-let-7j-3p	CTGTACAAATGACTGCCTTGC	group9:23967730-23967710
pta-mir-100-1		yes	+	pta-miR-100-5p	AACCCGTAGATCCGAACTTGT	group8:21208011-21208031
pta-mir-100-2		yes	-	pta-miR-100-5p	AACCCGTAGATCCGAACTTGT	group17:2337345-2337325	-	pta-miR-100-2-3p	ACAAGCTCGTATCTACAGGTAC	group17:2337311-2337290
pta-mir-101a		yes	+	pta-miR-101a-5p	TCAGTTATCACAGTGCTGATGC	group7:24784795-24784816	+	pta-miR-101a-3p	TACAGTACTGTGATAACTGAAG	group7:24784832-24784853
pta-mir-101b		yes	-	pta-miR-101b-5p	TCAGTTATCATGGTACCGGTGC	group15:12344032-12344011	-	pta-miR-101b-3p	GTACAGTACTATGATAACT	group15:12343996-12343978
pta-mir-103b		yes	+	pta-miR-103-5p	AGCCTCTTTACGGTGCTGCCTTGT	group10:9079179-9079202	+	pta-miR-103b-3p	AGCAGCATTGTACAGGGCTATGA	group10:9079216-9079238
pta-mir-103a		yes	+	pta-miR-103-5p	AGCCTCTTTACGGTGCTGCCTTGT	group13:18770176-18770199
pta-mir-10544		yes	-	pta-miR-10544-5p	TAGGCGTGTCACTGCGTGTCA	group12:14939683-14939663
pta-mir-10545		yes	-	pta-miR-10545-5p	TAAGTCTCACACCAGTGCAA	group13:6931744-6931725	-	pta-miR-10545-3p	GCTGCTCAGGTGTGGGACCATA	group13:6931709-6931688
pta-mir-106b		yes	+	pta-miR-106b-5p	TAAAGTGCTTACAGTGCAGGTAG	group10:8667896-8667918	+	pta-miR-106b-3p	ACTGCACCGTGAGCACTTCCT	group10:8667937-8667957
pta-mir-107a		yes					-	pta-miR-107a-3p	AGCAGCATTGTACAGGGCTATC	group11:26466356-26466335
pta-mir-10b-2		yes	-	pta-miR-10b-5p	TACCCTGTAGAACCGAATTTGT	group1:14245968-14245947	-	pta-miR-10b-2-3p	CAAATGCGTGTCTACGGGAAT	group1:14245927-14245907
pta-mir-10b-1		yes	+	pta-miR-10b-5p	TACCCTGTAGAACCGAATTTGT	group12:13650423-13650444	-	pta-miR-10b-1-3p	ACAGATTCGATTCTAGGGGAGT	group12:13650462-13650483
pta-mir-10c		yes	-	pta-miR-10c-5p	TACCCTGTAGATCCGGATTTGT	group16:952011-951990
pta-mir-10d		yes	-	pta-miR-10d-5p	TACCCTGTAGAACCGAATGTGT	group11:27093885-27093864
pta-mir-1-1		yes					-	pta-miR-1-3p	TGGAATGTAAAGAAGTATGTAT	group1:7357172-7357151
pta-mir-1-2		yes					+	pta-miR-1-3p	TGGAATGTAAAGAAGTATGTAT	group14:14729963-14729984
pta-mir-122		yes	-	pta-miR-122-5p	TGGAGTGTGACAATGGTGTTT	group15:15058218-15058198	-	pta-miR-122-3p	AACGCCATCATCACACTAAAT	group15:15058182-15058162
pta-mir-124-1		no	+	pta-miR-124-1-5p	TGTGTTCACGGTGGACCTTGAT	group1:10679580-10679601	+	pta-miR-124-3p	TAAGGCACGCGGTGAATGC	group1:10679618-10679636
pta-mir-124-6		yes	-	pta-miR-124-6/3/5-5p	CGTGTTCACAGCGGACCTTGA	group1:4267328-4267308	-	pta-miR-124-3p	TAAGGCACGCGGTGAATGC	group1:4267290-4267272
pta-mir-124-4a		yes	-	pta-miR-124-4a-5p	TGTGTTCACAGTGGACCTTGAT	group13:5766754-5766733	-	pta-miR-124-3p	TAAGGCACGCGGTGAATGC	group13:5766716-5766698
pta-mir-124-3		yes	-	pta-miR-124-6/3/5-5p	CGTGTTCACAGCGGACCTTGA	group20:5239850-5239830	-	pta-miR-124-3p	TAAGGCACGCGGTGAATGC	group20:5239813-5239795
pta-mir-124-5		no	+	pta-miR-124-6/3/5-5p	CGTGTTCACAGCGGACCTTGA	group18:16270010-16270030	+	pta-miR-124-3p	TAAGGCACGCGGTGAATGC	group18:16270049-16270067
pta-mir-125a-1		yes	-	pta-miR-125a-5p	TCCCTGAGACCCTTAACCTGT	group6:28179656-28179636	-	pta-miR-125a-1-3p	ACAGGTGAGGTCCTCGGGAAC	group6:28179619-28179599
pta-mir-125a-2		yes	+	pta-miR-125a-5p	TCCCTGAGACCCTTAACCTGT	group21:4792201-4792221	+	pta-miR-125a-2-3p	ACAGGTGAGGTCCTTGGGAACA	group21:4792238-4792259
pta-mir-125b-2		yes	-	pta-miR-125b-5p	TCCCTGAGACCCTAACTTGT	group17:2332736-2332717	-	pta-miR-125b-2-3p	ACGGGTTGGGTTCTTGGGAGC	group17:2332696-2332676
pta-mir-125b-3		yes	+	pta-miR-125b-5p	TCCCTGAGACCCTAACTTGT	group17:5450653-5450672	+	pta-miR-125b-3-3p	ACGGGTTAGGCTCTTGGGACGC	group17:5450694-5450715
pta-mir-125b-1		yes	+	pta-miR-125b-5p	TCCCTGAGACCCTAACTTGT	group8:21213515-21213534	+	pta-miR-125b-1-3p	ACGGGTTAGGCTCTCGGGATCT	group8:21213555-21213576
pta-mir-126b		yes	+	pta-miR-126b-5p	CATTATTACTTTTGGTACGC	group15:3116785-3116804	+	pta-miR-126b-3p	TCGTACCGTGAGTAATAATGC	group15:3116822-3116842
pta-mir-128-1		yes					-	pta-miR-128-3p	TCACAGTGAACCGGTCTCTTT	group1:42709966-42709946
pta-mir-128-2		yes	+	pta-miR-128-2-5p	TCACAGTGAACCGGTCTCTTTTC	group21:1571708-1571730	+	pta-miR-128-3p	TCACAGTGAACCGGTCTCTTT	group21:1571708-1571728
pta-mir-129-1b		yes	-	pta-miR-129-5p	CTTTTTGCGGTCTGGGCTTGC	group5:16481374-16481354	-	pta-miR-129-1b/2-3p	AAGCCCTTACCCCAAAAAGCAT	group5:16481332-16481311
pta-mir-129-1a		yes	+	pta-miR-129-5p	CTTTTTGCGGTCTGGGCTTGC	group22:8035349-8035369	+	pta-miR-129-1a-3p	AAGCCCTTACCCCAAAAAGTAT	group22:8035392-8035413
pta-mir-129-2a		yes	+	pta-miR-129-5p	CTTTTTGCGGTCTGGGCTTGC	group2:14251413-14251433	+	pta-miR-129-1b/2-3p	AAGCCCTTACCCCAAAAAGCAT	group2:14251454-14251475
pta-mir-129-2b		yes	+	pta-miR-129-5p	CTTTTTGCGGTCTGGGCTTGC	group5:24757151-24757171	+	pta-miR-129-1b/2-3p	AAGCCCTTACCCCAAAAAGCAT	group5:24757193-24757214
mir_1306	yes
pta-mir-130c-1-1		yes	+	pta-miR-130c-1-5p	CAGTGCAATATTAAAAGGGC	group15:13715966-13715985	+	pta-miR-130c-3p	CAGTGCAATATTAAAAGGGC	group15:13715966-13715985
pta-mir-132a		yes	-	pta-miR-132a-5p	ACCGTGGCATTAGATTGTTACT	group8:8279729-8279708	-	pta-miR-132-3p	TAACAGTCTACAGCCATGGTCG	group8:8279688-8279667
pta-mir-132b		yes	-	pta-miR-132b-5p	ACCGTGGCTTTAGATTGTTACT	group17:655945-655924	-	pta-miR-132-3p	TAACAGTCTACAGCCATGGTCG	group17:655903-655882
pta-mir-133a-2		yes	-	pta-miR-133a-5p	AGCTGGTAAAATGGAACCAAA	group1:7344690-7344670	-	pta-miR-133a-3p	TTGGTCCCCTTCAACCAGCTGT	group1:7344652-7344631
pta-mir-133a-1		yes	+	pta-miR-133a-5p	AGCTGGTAAAATGGAACCAAA	group14:14733072-14733092	+	pta-miR-133a-3p	TTGGTCCCCTTCAACCAGCTGT	group14:14733110-14733131
pta-mir-133b		yes					+	pta-miR-133b-3p	TTTGGTCCCCTTCAACCAGCTA	group18:18757706-18757727
pta-mir-135a-1		yes	+	pta-miR-135a-1-5p	TATGGCTTTTTATTCCTACGTGA	group22:6463583-6463605
pta-mir-135a-2		yes	+	pta-miR-135a-2-5p	TATGGCTTTTTATTCCTATGTGA	group5:12664340-12664362
pta-mir-135b		yes	+	pta-miR-135b-5p	TATGGCTTTTTATTCCTATCTGA	group1:21197044-21197066	+	pta-miR-135b-3p	TATAGGGATGGAAGCCATGCA	group1:21197083-21197103
pta-mir-135c-1		yes	+	pta-miR-135c-5p	TATGGCTTTCTATTCCTATGTGA	group9:4267543-4267565
pta-mir-135c-2		yes	-	pta-miR-135c-5p	TATGGCTTTCTATTCCTATGTGA	group1:13214709-13214687
pta-mir-137-1a		yes					-	pta-miR-137-1-3p	TTATTGCTTGAGAATACGCGT	group16:6996165-6996145
pta-mir-137-1b		yes					-	pta-miR-137-1-3p	TTATTGCTTGAGAATACGCGT	group4:30238548-30238528
pta-mir-137-2a		yes					+	pta-miR-137-2a-3p	TATTGCTTAAGAATACGCGTAG	group20:7790674-7790695
pta-mir-138a		yes	+	pta-miR-138-5p	AGCTGGTGTTGTGAATCAGGCCG	group5:32074785-32074807	+	pta-miR-138a-3p	GCTATTTCACAACACCAGGGT	group5:32074832-32074852
pta-mir-138bb		yes	-	pta-miR-138-5p	AGCTGGTGTTGTGAATCAGGCCG	group21:6633174-6633152
pta-mir-139		yes	-	pta-miR-139-5p	TCTACAGTGCATGTGTCTCCA	group8:336920-336900	-	pta-miR-139-3p	TGGAGACCCAGCTCTGTTGGA	group8:336881-336861
pta-mir-140		yes	+	pta-miR-140-5p	CAGTGGTTTTACCCTATGGTAG	group5:4324532-4324553	+	pta-miR-140-3p	TACCACAGGGTAGAACCACGG	group5:4324571-4324591
pta-mir-142a		yes	+	pta-miR-142a-5p	TCCATAAAGTAGAAAGCACTA	group17:3143775-3143795	+	pta-miR-142-3p	TGTAGTGTTTCCTACTTTATGG	group17:3143814-3143835
pta-mir-142b		yes	-	pta-miR-142b-5p	CATAAAGTAGAAAGCACTGCAA	group8:26044443-26044422	-	pta-miR-142-3p	TGTAGTGTTTCCTACTTTATGG	group8:26044404-26044383
pta-mir-143		yes	-	pta-miR-143-5p	GGTGCAGTGCTGCATCTCTGG	group10:4092144-4092124	-	pta-miR-143-3p	TGAGATGAAGCACTGTAGCTC	group10:4092110-4092090
pta-mir-144		yes	-	pta-miR-144-5p	GGATATCATCTTATACTGTAAG	group17:2830814-2830793	-	pta-miR-144-3p	CTACAGTATAGATGATGTAC	group17:2830777-2830758
pta-mir-145		yes	-	pta-miR-145-5p	GTCCAGTTTTCCCAGGAATCCCT	group10:4091782-4091760	-	pta-miR-145-3p	ATTCCTGGAAATACTGTTCTT	group10:4091740-4091720
pta-mir-146a		yes	+	pta-miR-146a-5p	TGAGAACTGAATTCCATAGATGG	group11:16325554-16325576	+	pta-miR-146a-3p	ATCTATGGGCTCAGTTCTTTTG	group11:16325594-16325615
pta-mir-148a		yes	+	pta-miR-148a-5p	AAGTTCTGTGATACACTCAG	group12:13820285-13820304	+	pta-miR-148a-3p	TCAGTGCATTACAGAACTTTG	group12:13820322-13820342
pta-mir-150		yes	-	pta-miR-150-5p	ACTCCCAATCCTTGTACCAGT	group16:2467743-2467723
pta-mir-152		yes	-	pta-miR-152a-5p	AAGTTCTGTGATACACTCCGA	group16:317790-317770	-	pta-miR-152a-3p	TCAGTGCATAACAGAACTTTG	group16:317752-317732
pta-mir-153aa		no					+	pta-miR-153a-3p	TTGCATAGTCACAAAAGTGATC	group14:25155773-25155794
pta-mir-153ab		no					-	pta-miR-153a-3p	TTGCATAGTCACAAAAGTGATC	group20:6395648-6395627
pta-mir-153b		no	-	pta-miR-153b-5p	TCATTCTTGTGGTTTGCAGCT	group1:19993086-19993106	+	pta-miR-153b-3p	TTGCATAGTCACAAAAATGATC	group1:19993123-19993144
pta-mir-153c		yes	-	pta-miR-153c-5p	GTCATTTTTGCGGTTTGCAGCT	group12:15353224-15353203	-	pta-miR-153-3p	TTGCATAGTCACAAAAATGAGC	group12:15353186-15353165
pta-mir-155		yes	+	pta-miR-155-5p	TTAATGCTAATCGTGATAGGGG	group2:17678016-17678037
pta-mir-15a-2		yes	-	pta-miR-15a-2-5p	TAGCAGCACGGAATGGTTTGT	group12:21275660-21275640
pta-mir-15c		yes	+	pta-miR-15c-5p	TAGCAGCGCATCATGGTTTGA	group8:11404867-11404887	+	pta-miR-15c-3p	CAAACCATTATTTGCTGCTTCA	group8:11404906-11404927
pta-mir-16a		yes	+	pta-miR-16a-5p	TAGCAGCACGTAAATATTGGCG	group8:11405061-11405082
pta-mir-16c		yes	-	pta-miR-16c-5p	TAGCAGCACGTAAATATTGGAG	group12:21275524-21275503
pta-mir-1788		yes		pta-miR-1788-5p	GGCTTGTTTTAAGTTGCCTGCG	group12:5678073-5678094
pta-mir-17a-1		yes	+	pta-miR-17a-5p	CAAAGTGCTTACAGTGCAGGTAG	group2:17695032-17695054	+	pta-miR-17a-1-3p	CTGCAGTGGAGGCACTTAAAGC	group2:17695071-17695092
pta-mir-17a-2		yes	-	pta-miR-17a-5p	CAAAGTGCTTACAGTGCAGGTAG	group12:18574744-18574722
pta-mir-181a-5		yes	+	pta-miR-181a-5p	AACATTCAACGCTGTCGGTGA	group14:8477559-8477579	+
pta-mir-181a-2		yes	-	pta-miR-181a-5p	AACATTCAACGCTGTCGGTGA	group3:670696-670676	-	pta-miR-181a-2-3p	ACCATCGACCGTTGACTGTACC	group3:670658-670637
pta-mir-181a-1		yes	+	pta-miR-181a-5p	AACATTCAACGCTGTCGGTGA	group7:19574701-19574721	+	pta-miR-181a-1-3p	ACCATCGACCGTTGATTGTACC	group7:19574740-19574761
pta-mir-181b-1		yes	+	pta-miR-181b-1-5p	AACATTCATTGCTGTCGCTGGGT	group14:8477756-8477778
pta-mir-181b-2		yes	-	pta-miR-181b-2/3-5p	AACATTCATTGCTGTCGGTGGGT	group3:670495-670473	-	pta-miR-181b-2-3p	CTCACTGATCAATGAATGCAAA	group3:670458-670437
pta-mir-181b-3		yes	+	pta-miR-181b-2/3-5p	AACATTCATTGCTGTCGGTGGGT	group7:19574907-19574929	+	pta-miR-181b-3-3p	CTCACTGAACGATGAATGCAA	group7:19574947-19574967
pta-mir-182a		yes	+	pta-miR-182a-5p	TTTGGCAATGGTAGAACTCACA	group22:6965133-6965154	+	pta-miR-182a-3p	TGGTTCTAGACTTGCCAACTA	group22:6965177-6965197
pta-mir-182b		yes					-	pta-miR-182b-3p	TTTGGCAATGTTAGAACTCACT	group5:5698776-5698755
pta-mir-183a		yes	+	pta-miR-183a-5p	TATGGCACTGGTAGAATTCACT	group22:6964806-6964827	+	pta-miR-183a-3p	TGAATTACCATAGGGCCATA	group22:6964846-6964865
pta-mir-183b		yes	-	pta_miR_183b-5p	TATGGCACTGGTATATTCACT	group5:5699228-5699208
pta-mir-184a		yes	-	pta-miR-184a-5p	CCTTATCACTTTTCCAGCCCAGC	group2:31784732-31784710	-	pta-miR-184a-3p	TGGACGGAGAACTGATAAGG	group2:31784691-31784672
pta-mir-187		yes					+	pta-miR-187-3p	TCGTGTCTTGTGTTGCAGCCAG	group21:1847004-1847025
pta-mir-18a		yes	+	pta-miR-18a/b-5p	TAAGGTGCATCTAGTGCAGATA	group2:17695158-17695179	+	pta-miR-18a-3p	ACTGCCCTAAGTGCTCCTTCTG	group2:17695199-17695220
pta-mir-18b		yes	-	pta-miR-18a/b-5p	TAAGGTGCATCTAGTGCAGATA	group12:18574501-18574480
pta-mir-18c		yes	+	pta-miR-18c-5p	TAAGGTGCATCTAGTGTAGTAT	group10:20366516-20366537
pta-mir-190a-1		yes	-	pta-miR-190a-5p	TGATATGTTTGATATATTAGGTTG	group2:32387550-32387527
pta-mir-190a-2		yes	-	pta-miR-190a-5p	TGATATGTTTGATATATTAGGTTG	group5:27280282-27280259
pta-mir-190b		yes	+	pta-miR-190b-5p	TGATATGTTTGATATTCGGTTG	group6:11018222-11018243	+	pta-miR-190b-3p	ACTAAATATCAGACATATTCCT	group6:11018265-11018286
pta-mir-191		yes	+	pta-miR-191-5p	TAACGGAACCCATAATGCAGCTG	group1:21295024-21295046	+	pta-miR-191-3p	GCTGGTTAAGGGTTCCGTTTCC	group1:21295062-21295083
pta-mir-192		yes	+	pta-miR-192-5p	ATGACCTATGAATTGACAGCCA	group17:22065233-22065254	+	pta-miR-192-3p	CCTGTCATTTCTGTAGGCCACT	group17:22065271-22065292
pta-mir-193a-2		yes	-	pta-miR-193a-2-5p	TGGGTCTTTGCGGGCAAGGTGA	group4:30466404-30466383	-	pta-miR-193a-2-3p	AACTGGCCTACAAAGTCCCA	group4:30466367-30466348
pta-mir-194a		yes	+	pta-miR-194a-5p	TGTAACAGCAACTCCATGTGG	group17:22065083-22065103
pta-mir-194b		yes	-	pta-miR-194b-5p	TGTAACAGCATCTCCATATGG	group10:8147561-8147541
pta-mir-196a-1		yes	-	pta-miR-196a-5p	TAGGTAGTTTCATGTTGTTGG	group1:14276536-14276516
pta-mir-196a-2		yes	+	pta-miR-196a-5p	TAGGTAGTTTCATGTTGTTGG	group21:9451549-9451569
pta-mir-196d		yes	-	pta-miR-196d-5p	TAGGTAGTCTCATGTTGTTGG	group6:27088830-27088810
pta-mir-199-3a		yes	+	pta-miR-199-5p	CCCAGTGTTCAGACTACCTGTTC	group14:20831032-20831054	+	pta-miR-199-3p	ACAGTAGTCTGCACATTGGTTA	group14:20831071-20831092
pta-mir-199-1a		yes	+	pta-miR-199-5p	CCCAGTGTTCAGACTACCTGTTC	group15:17677882-17677904	+	pta-miR-199-3p	ACAGTAGTCTGCACATTGGTTA	group15:17677921-17677942
pta-mir-199-2a		yes	+	pta-miR-199-5p	CCCAGTGTTCAGACTACCTGTTC	group16:19557129-19557151	+	pta-miR-199-3p	ACAGTAGTCTGCACATTGGTTA	group16:19557168-19557189
pta-mir-199-3b		yes	+	pta-miR-199-5p	CCCAGTGTTCAGACTACCTGTTC	group7:9161893-9161915	+	pta-miR-199-3p	ACAGTAGTCTGCACATTGGTTA	group7:9161932-9161953
pta-mir-19a-1		yes	+	pta-miR-19a-5p	GCTAGTTTTGCATAGTTGCACT	group2:17695295-17695316	+	pta-miR-19a-3p	TGTGCAAATCTATGCAAAACTGA	group2:17695333-17695355
pta-mir-19b-1		yes					+	pta-miR-19b-3p	TGTGCAAATCCATGCAAAACTGA	group2:17695679-17695701
pta-mir-19b-2		yes	-	pta-miR-19b-5p	AGTTTTGCTGGTTTGCTGTCA	group12:18574106-18574086	-	pta-miR-19b-3p	TGTGCAAATCCATGCAAAACTGA	group12:18574067-18574045
pta-mir-19c		yes					+	pta-miR-19c-3p	TGTGCAAATCCATGCAAAGCTCT	group10:20367609-20367631
pta-mir-19d		yes	+	pta-miR-19d-5p	AGCTTTGCTGGGTGGGCAGTCAGC	group10:8668206-8668229	+	pta-miR-19d-3p	TGTGCAAACCCATGCAAAACTGA	group10:8668242-8668264
pta-mir-200a		yes	+	pta-miR-200a-5p	CATCTTACCAAACAGTGCTGGA	group1:26563311-26563332	+	pta-miR-200a-3p	TAACACTGTCTGGTAACGATGT	group1:26563350-26563371
pta-mir-200b		yes	+	pta-miR-200b-5p	CATCTTACGAGGCAGCATTGGA	group1:26563146-26563167	+	pta-miR-200b-3p	TAATACTGCCTGGTAATGATGA	group1:26563183-26563204
pta-mir-202		yes	+	pta-miR-202-5p	TTCCTATGTATATACCTCTTT	group11:5629114-5629134		pta-miR-202-3p	AGAGGCATAGAGCATGGGAAA	group11:5629150-5629170
pta-mir-203b		yes	-	pta-miR-203b-5p	AGTGGTTCTCGACAGTTCAACA	group13:725932-725911	-	pta-miR-203b-3p	GTGAAATGTTTAGGACCACTTG	group13:725894-725873
pta-mir-203a		yes		pta-miR-203a-5p	AGTGGTTCTAGACACTTCAACAG	group18:7795348-7795326	-	pta-miR-203b-3p	GTGAAATGTTTAGGACCACTTG	group18:7795310-7795289
pta-mir-204-1		yes	-	pta-miR-204-5p	TTCCCTTTGTCATCCTATGCCT	group3:18485706-18485685
pta-mir-204-2b		yes	+	pta-miR-204-2b-5p	TTCCCTTTGTCATCCTATGCCT	group5:28006508-28006529	+	pta-miR-204-2b-3p	GCAGGGACAGCAAAGGGATGC	group5:28006544-28006564
pta-mir-205-1a		yes	+	pta-miR-205-1-5p	TCCTTCATTCCACCGGAGTCTG	group1:32631228-32631249	+	pta-miR-205-1a-3p	TTTCAGTGGCGTGAAGTGTACG	group1:32631268-32631289
pta-mir-205-1b		yes	-	pta-miR-205-1-5p	TCCTTCATTCCACCGGAGTCTG	group9:26137615-26137594	-	pta-miR-205-1b-3p	GATTTCAGTGGTTTGAAGAGTA	group9:26137576-26137555
pta-mir-206-1		yes					+	pta-miR-206-1-3p	TGGAATGTAAGGAAGTGTGTGG	group18:18757074-18757095
pta-mir-20a-2		yes	-	pta-miR-20a-5p	TAAAGTGCTTATAGTGCAGGTAG	group12:18574233-18574211	-	pta-miR-20a-2-3p	CTGCAGTGTGAGCACTTC	group12:18574194-18574177
pta-mir-20a-1		yes	+	pta-miR-20a-5p	TAAAGTGCTTATAGTGCAGGTAG	group2:17695505-17695527	+	pta-miR-20a-1-3p	ACTGCAATGTAAGCACTTGAAG	group2:17695544-17695565
pta-mir-20b		yes	+	pta-miR-20b-5p	CAAAGTGCTCACAGTGCAGGTAG	group10:20367431-20367453
pta-mir-210		yes	+	pta-miR-210-5p	AGCCACTGACTAACGCACATTG	group5:14989885-14989906	+	pta-miR-210-3p	CTGTGCGTGTGACAGCGGCT	group5:14989925-14989944
pta-mir-212a		yes	-	pta-miR-212a-5p	ACCTTGGCTCTAGACTGCTTACT	group8:8279934-8279912	-	pta-miR-212-3p	TAACAGTCTACAGTCATGGCT	group8:8279888-8279868
pta-mir-212b		yes	-	pta-miR-212b-5p	ACCTTGGCTGTAGACTGCTTACT	group17:656168-656146	-	pta-miR-212-3p	TAACAGTCTACAGTCATGGCT	group17:656120-656100
pta-mir-214a		yes					+	pta-miR-214-3p	ACAGCAGGCACAGACAGGCAG	group14:20832386-20832406
pta-mir-214b		yes	+	pta-miR-214b-5p	TGCCTGTCTACACTTGCTGTGC	group7:9163644-9163665	+	pta-miR-214-3p	ACAGCAGGCACAGACAGGCAG	group7:9163683-9163703
pta-mir-216a-1		yes	+	pta-miR-216a-1-5p	AAATCTCAGCTGGCAACTGTGA	group11:23915802-23915823	+	pta-miR-216a-1-3p	CACAATGGCCTCTGGGATTATG	group11:23915843-23915864
pta-mir-216b-1		yes	+	pta-miR-216b-5p	TAATCTCTGCAGGCAACTGTGA	group11:23913640-23913661	+	pta-miR-216b-3p	ACAATCACCTGGAGAGATTCTG	group11:23913679-23913700
pta-mir-217a		yes	+	pta-miR-217a-5p	TACTGCATCAGGAACTGATTGG	group11:23917163-23917184	+	pta-miR-217a-3p	CAACAGTACCTGATGCATTGCC	group11:23917201-23917222
mir_2187a	yes
pta-mir-2187b		yes	+	pta-miR-2187b-5p	TTAATTAGTACAGCCTGTATT	group19:1944905-1944925	+	pta-miR-2187b-3p	TTACAGGCTATGCTAATCTAT	group19:1944944-1944964
pta-mir-2188		yes	-	pta-miR-2188-5p	AAGGTCCAACCTCACATGTCC	group3:29829674-29829654	-	pta-miR-2188-3p	GCTGTGTGAGGTCAGACCTAT	group3:29829636-29829616
pta-mir-218a-1		yes	+	pta-miR-218a-5p	TTGTGCTTGATCTAACCATGTG	group4:27736046-27736067	+	pta-miR-218a-1-3p	AACATGGTTCTGTCAAGCAC	group4:27736090-27736109
pta-mir-218a-2		yes	-	pta-miR-218a-5p	TTGTGCTTGATCTAACCATGTG	group10:24486170-24486149
pta-mir-218b		yes	+	pta-miR-218b-5p	TTGTGCTTGATCTAACCATGC	group15:13809855-13809875
pta-mir-219-1		yes					+	pta-miR-219-1-3p	AGAATTGTGTATGGACATCTGT	group15:12683148-12683169
pta-mir-21a		yes	+	pta-miR-21-5p	TAGCTTATCAGACTGGTGTTGG	group17:3802011-3802032	+	pta-miR-21a-3p	CGACAACAGTCTGTAGGCTG	group17:3802050-3802069
pta-mir-21b		yes	-	pta-miR-21-5p	TAGCTTATCAGACTGGTGTTGG	group8:4432765-4432744	-	pta-miR-21b-3p	CAACAGTGGTCTGTAAGCTGA	group8:4432725-4432705
pta-mir-221a		yes	+	pta-miR-221a-5p	ACCTGGCATACAATGTAGATTT	group12:22434229-22434250	+	pta-miR-221-3p	AGCTACATTGTCTGCTGGGTTT	group12:22434270-22434291
pta-mir-221b		yes					-	pta-miR-221-3p	AGCTACATTGTCTGCTGGGTTT	group1:46392881-46392860
pta-mir-222a		yes	+	pta-miR-222a-5p	TGCTCAGTAGGCAGTGTAGA	group12:22433999-22434018	+	pta-miR-222-3p	AGCTACATCTGGCTACTGGGTCT	group12:22434037-22434059
pta-mir-222c		yes	-	pta-miR-222c-5p	TGCTCAGTAGTCAGTGTAGATC	group1:46393110-46393089	-	pta-miR-222-3p	AGCTACATCTGGCTACTGGGTCT	group1:46393072-46393050
pta-mir-223		yes	+	pta-miR-223-5p	GTGTATTTGACAAGCTGAGTCG	group17:1121584-1121605	+	pta-miR-223-3p	TGTCAGTTTGTCAAATACCCGA	group17:1121625-1121646
pta-mir-22a-1		yes	+	pta-miR-22a-5p	AGTTCTTCACTGGCAAGCTTT	group8:2414343-2414363	+	pta-miR-22a-1-3p	AAGCTGCCAGCTGAAGAACTGT	group8:2414384-2414405
pta-mir-22b		yes	+	pta-miR-22b-5p	CGTTCTTCACTGGCTAGCTTTA	group3:27697421-27697442	+	pta-miR-22b-3p	AAGCTGCCAGTTGAAGAGCTGT	group3:27697462-27697483
pta-mir-23a-3		yes	+	pta-miR-23a-3-5p	GGATTCCTGGCAGAGTGATTT	group14:14408692-14408712	+	pta-miR-23a-3p	ATCACATTGCCAGGGATTTCCA	group14:14408732-14408753
pta-mir-23a-2		yes	+	pta-miR-23a-2-5p	GGAATTCCTGGCAGAGTGATTT	group16:14234703-14234724	+	pta-miR-23a-3p	ATCACATTGCCAGGGATTTCCA	group16:14234742-14234763
pta-mir-23a-1		yes	-	pta-miR-23a-1-5p	GGGTTCCTGGCACCGTGATTT	group7:24426193-24426173	-	pta-miR-23a-3p	ATCACATTGCCAGGGATTTCCA	group7:24426151-24426130
pta-mir-23b-2		yes	-	pta-miR-23b-2-5p	GGGTTCCTGGCGTGCTGATTT	group3:24582445-24582425	-	pta-miR-23b-2-3p	ATCACATTGCCAGGGATTACCA	group3:24582408-24582387
mir_24_1	yes
pta-mir-24-2		yes	+	pta-miR-24-2-5p	TGCCTGCTGTGCTGATAATCA	group16:14236230-14236250	+	pta-miR-24-2/3/4a-3p	TGGCTCAGTTCAGCAGGAACAG	group16:14236266-14236287
pta-mir-24-3		yes	-	pta-miR-24-3-5p	TGCCTACTGAGCTGATAATCA	group3:24580703-24580683	-	pta-miR-24-2/3/4a-3p	TGGCTCAGTTCAGCAGGAACAG	group3:24580667-24580646
pta-mir-24-4a		yes	-	pta-miR-24-4a-5p	TGCCTACTGAACTGGTATCAG	group7:24420694-24420674	-	pta-miR-24-2/3/4a-3p	TGGCTCAGTTCAGCAGGAACAG	group7:24420657-24420636
pta-mir-24-6		yes	+	pta-miR-24-6-5p	TGCCTACTGAGCTGATAACA	group14:14414075-14414094	+	pta-miR-24-6-3p	TGGCTCAGTTCAGCAGGAACCG	group14:14414115-14414136
pta-mir-25		yes	+	pta-miR-25-5p	AGGCGGAGACTTGGGCAATTGC	group10:8668341-8668362	+	pta-miR-25-3p	CATTGCACTTGTCTCGGTCTGA	group10:8668379-8668400
pta-mir-26a-3		yes	-	pta-miR-26a-5p	TTCAAGTAATCCAGGATAGG	group20:7532599-7532580	-	pta-miR-26a-1a/3-3p	GTTCAAGTAATCCAGGATAGGCT	group20:7532600-7532578
pta-mir-26a-1a		yes	+	pta-miR-26a-5p	TTCAAGTAATCCAGGATAGG	group1:11817720-11817739	+	pta-miR-26a-1a/3-3p	GTTCAAGTAATCCAGGATAGGCT	group1:11817719-11817741
pta-mir-26a-2		yes	+	pta-miR-26a-5p	TTCAAGTAATCCAGGATAGG	group14:23921912-23921931	+	pta-miR-26a-2-3p	CCTATTCATGATTACTTGCACT	group14:23921951-23921972
pta-mir-26a-1b		yes	-	pta-miR-26a-5p	TTCAAGTAATCCAGGATAGG	group1:18380670-18380651	-	pta-miR-26a-1b-3p	CAGCCTATTCCGGATGACTTGG	group1:18380634-18380613
mir_26b	yes
pta-mir-27a		yes	+	pta-miR-27a-5p	AGGACTTAGCTCGCTCCGTGAACA	group14:14409941-14409964	+	pta-miR-27a-3p	TTCACAGTGGCTAAGTTCCG	group14:14409985-14410004
pta-mir-27b		yes	-	pta-miR-27b-5p	AGAGCTTAGCTGATTGGTGAAC	group3:24582230-24582209	-	pta-miR-27b-3p	TTCACAGTGGCTAAGTTCTGC	group3:24582188-24582168
pta-mir-27c		yes	+	pta-miR-27c-5p	CAGGACTTAGCACACATGTGAACA	group16:14234869-14234892	+	pta-miR-27c-3p	TTCACAGTGGTTAAGTTCTGT	group16:14234909-14234929
pta-mir-27e-1		yes	-	pta-miR-27e-1-5p	AGAGCTTAGCTAATTGGTGAG	group7:24424796-24424776	-	pta-miR-27e-1-3p	TTCACAGTGGCTAAGTTCAGT	group7:24424753-24424733
mir_2985a	yes
pta-mir-29a-1		yes	+	pta-miR-29a-1-5p	ACCGATTTCTTCTGGCGCCCAGA	group1:37813949-37813971	+	pta-miR-29a-3p	TAGCACCATTTGAAATCGG	group1:37813986-37814004
pta-mir-29a-3a-1		no	+	pta-miR-29a-3a-1-5p	ACCGGTTTCAGATGGTGTTTTAGA	group9:26283099-26283122	+	pta-miR-29a-3p	TAGCACCATTTGAAATCGG	group9:26283138-26283156
pta-mir-29a-3a-2		no	+	pta-miR-29a-3a-2-5p	ACCGTTTTCCTCTGGTGTTCAGA	group9:26283223-26283245	+	pta-miR-29a-3p	TAGCACCATTTGAAATCGG	group9:26283260-26283278
pta-mir-29a-3b		no	-	pta-miR-29a-3b-5p	ACTGATTTCCTATGGTGCATAGA	group22:4649816-4649794	-	pta-miR-29a-3p	TAGCACCATTTGAAATCGG	group22:4649774-4649756
pta-mir-29b-1a-1		yes	+	pta-miR-29b-1a-5p	GCTGGCTTCAGATGGTGGCTTAG	group1:32158016-32158038	+	pta-miR-29b-1a/2a-3p	TAGCACCATTTGAAATCAG	group1:37813819-37813837
pta-mir-29b-2a		yes	-	pta-miR-29b-2a-5p	TGTATGTTGCCTCTGTC	group22:4649952-4649936	-	pta-miR-29b-1a/2a-3p	TAGCACCATTTGAAATCAG	group22:4649935-4649917
pta-mir-29b-2b		yes					+	pta-miR-29b-2b-3p	TAGCACCATATGAAATCAGGG	group5:6249728-6249748
pta-mir-301c-1		yes	+	pta-miR-301c-5p	GCTTTGACAATGTTGCACTACT	group15:13717102-13717123
pta-mir-30a		yes	-	pta-miR-30a-5p	TGTAAACATCCCCGACTGGAAG	group21:7366207-7366186	-	pta-miR-30a-3p	CTTTCAGTCTGATGTTTGCCGC	group21:7366168-7366147
pta-mir-30bb		yes	-	pta-miR-30bb-5p	TGTAAACATCCTACACTCAGCT	group21:7366070-7366049	-	pta-miR-30bb-3p	TGAGGGAAGGGTGTTTACGTG	group21:7366027-7366007
pta-mir-30c-1		yes	+	pta-miR-30c-1-5p	TGTAAACATCCTACACTCTCGG	group11:5279153-5279174	+	pta-miR-30c-1-3p	CCGGGAGTGGGCCTGTTTGCACT	group11:5279192-5279214
pta-mir-30c-2		yes	+	pta-miR-30c-2-5p	TGTAAACATCCTACACTCTCAGC	group21:2080995-2081017	+	pta-miR-30c-2-3p	GTCGGTCGGAGCTGCAAGGG	group21:2080842-2080861
pta-mir-30e-1		yes	+	pta-miR-30e-5p	TGTAAACATCCTTGACTGG	group21:2080818-2080836	+	pta-miR-30e-3p	CTTTCAGTCGGATGTTTGCAGC	group21:2080862-2080883
pta-mir-30e-2		yes	+	pta-miR-30e-5p	TGTAAACATCCTTGACTGG	group11:5277702-5277720	+	pta-miR-30e-3p	CTTTCAGTCGGATGTTTGCAGC	group11:5277743-5277764
pta-mir-31a		yes	-	pta-miR-31a-5p	AGGCAAGATGTTGGCATAGCTG	group23:434919-434898
pta-mir-338-1a		yes	-	pta-miR-338-1a-5p	AACAACATCCTGGTGCTGCTCGAGT	group19:18374665-18374641		pta-miR-338-3p	TCCAGCATCAGTGATTTTGT	group19:18374627-18374608
pta-mir-338-1b		yes	-	pta-miR-338-1b-5p	AACAACATCCTGGTGCTGCCTGA	group16:21376937-21376915	-	pta-miR-338-3p	TCCAGCATCAGTGATTTTGT	group16:21376898-21376879
pta-mir-338-2		yes						pta-miR-338-3p	TCCAGCATCAGTGATTTTGT	group19:10736447-10736428
pta-mir-33bb		yes	+	pta-miR-33-5p	GTGCATTGTAGTTGCATTGC	group19:8260210-8260229	+	pta-mir-33bb-3p	CAATGTTCCTGCTGTGCGACA	group19:8260252-8260272
pta-mir-33a		yes	-	pta-miR-33-5p	GTGCATTGTAGTTGCATTGC	group16:9722150-9722131
pta-mir-33ba		yes	+	pta-miR-33-5p	GTGCATTGTAGTTGCATTGC	group16:22647568-22647587	+	pta-miR-33ba-3p	CAATGGTCCTGCAGTGCAACA	group16:22647606-22647626
pta-mir-34a		yes	-	pta-miR-34a-5p	TGGCAGTGTCTTAGCTGGTTGT	group1:8889781-8889760
mir_3618	yes
pta-mir-365-2b		yes	-	pta-miR-365-2b-5p	AGGGACTTTTAGGGGCAGCTGTG	group4:30462581-30462559	-	pta-miR-365-2b-3p	TAATGCCCCTAAAAATCCTTAT	group4:30462541-30462520
pta-mir-375a		yes					+	pta-miR-375a-3p	TTTGTTCGTTCGGCTCGCGTTA	group12:5657451-5657472
pta-mir-425		yes	+	pta-miR-425-5p	AATGACACGTTTTCTCCCGGCTT	group1:21295239-21295261
pta-mir-429a		yes					+	pta-miR-429a-3p	TAATACTGTCTGGTAATGCCGT	group1:26564339-26564360
pta-mir-451		yes	-	pta-miR-451-5p	AAACCGTTACCATTACTGAGT	group17:2830675-2830655	-	pta-miR-451-3p	TTTAGTAATGGTAAGGGTTCT	group17:2830654-2830634
pta-mir-455a		yes	+	pta-miR-455-5p	TATGTGCCCTTGGACTACATCG	group3:19468391-19468412	+	pta-miR-455-3p	GCAGTCCATGGGCATATACACT	group3:19468429-19468450
pta-mir-455b		yes	-	pta-miR-455-5p	TATGTGCCCTTGGACTACATCG	group15:2548667-2548646	-	pta-miR-455-3p	GCAGTCCATGGGCATATACACT	group15:2548629-2548608
pta-mir-456		yes					+	pta-miR-456-3p	CAGGCTGGTTAGATGGTTGT	group11:3250907-3250926
pta-mir-460		yes	+	pta-miR-460-5p	CCTGCATTGTACACACTGTGC	group14:15035802-15035822
pta-mir-489		yes	+	pta-miR-489-5p	TGGTCGTATGTATGACGTCATT	group21:10344488-10344509	+	pta-miR-489-3p	TGACATCATATGTACGGCTGCT	group21:10344527-10344548
pta-mir-499a		yes	+	pta-miR-499a-5p	TTAAGACTTGCAGTGATGTTT	group9:8442786-8442806	+	pta-miR-499a-3p	AACATCACTTTAAGTCTGTGCT	group9:8442824-8442845
pta-mir-7132a		yes	-	pta-miR-7132a-5p	GACTTGGTCAAAGCTCCTCAGC	group4:31187432-31187411	-	pta-miR-7132a-3p	TGAGGCGTTTCGAACAAGTTCA	group4:31187395-31187374
pta-mir-722a		yes					-	pta-miR-722-3p	TTTTGCAGAAACGTTTCAGATT	group4:12320774-12320753
pta-mir-722b		yes					-	pta-miR-722-3p	TTTTGCAGAAACGTTTCAGATT	group16:21856985-21856964
pta-mir-723a		yes					+	pta-miR-723a-3p	AGACATCAGATAAATCTGTGAT	group16:5432289-5432310
pta-mir-723b		yes	-	pta-miR-723b-5p	GGCAGTTTTGATGATGTTACTT	group19:3970473-3970452	-	pta-miR-723b-3p	AGACATCAGATAAATCTGTGCT	group19:3970437-3970416
pta-mir-724a		yes	+	pta-miR-724-5p	TTAAAGGGAATTTGCGACTGTT	group9:14860583-14860604	+	pta-miR-724-3p	CAGCCACACCTTCCTTTTAAG	group9:14860621-14860641
pta-mir-724b		yes	+	pta-miR-724-5p	TTAAAGGGAATTTGCGACTGTT	group1:30966439-30966460	+	pta-miR-724-3p	CAGCCACACCTTCCTTTTAAG	group1:30966477-30966497
pta-mir-725		yes	-	pta-miR-725-5p	CGCTAGAAACTTTGCCTGGGAAT	group7:23274079-23274057	-	pta-miR-725-3p	TTCAGTCATTGTTTCTGGTCGT	group7:23274040-23274019
pta-mir-727b		yes	-	pta-miR-727b-5p	TCAGTCTTCAATTCCTCCCAGC	group14:20515537-20515516	-	pta-miR-727b-3p	TTGAGGCGAGTTGAAGACTAAA	group14:20515493-20515472
pta-mir-728a		yes	-	pta-miR-728a-5p	AAATGTAGTAGACTTCAAGTAT	group20:1125483-1125462	-	pta-miR-728a-3p	ATACTAAGTACACTACGTTTA	group20:1125442-1125422
pta-mir-730		yes	-	pta-miR-730-5p	TCCTCATTGTGCATGCTGTGT	group23:116116-116096	+	pta-miR-730-3p	CACAGCGCCTGCAATGTGGAGG	group23:116077-116056
pta-mir-734		yes	+	pta-miR-734-5p	GAACTATTCTGCAACATTTGT	group12:15827794-15827814	-	pta-miR-734-3p	TAAATGCTGCAGAATTGTGCTC	group12:15827832-15827853
pta-mir-737		yes	+	pta-miR-737-5p	GTTTTTTTAGGTTTTGATTTT	group8:27682904-27682924	+	pta-miR-737-3p	AATCGAAACCTAAAGAAAAAA	group8:27682942-27682962
pta-mir-7552a		yes	-	pta-miR-7552a-5p	TTACAATTAAAGGATATTTCTC	group11:20263537-20263516
pta-mir-7a-1		yes	-	pta-miR-7-5p	TGGAAGACTAGTGATTTTGTTG	group5:11696886-11696865
pta-mir-7a-4		yes	-	pta-miR-7-5p	TGGAAGACTAGTGATTTTGTTG	group6:31666680-31666659	-	pta-miR-7a-4/7bb-3p	TGGAAGACTAGTGATTTTGTTGTTT	group6:31666680-31666656
pta-mir-7a-3		yes	+	pta-miR-7-5p	TGGAAGACTAGTGATTTTGTTG	group14:7747482-7747503	+	pta-miR-7a-3-3p	AACAAGTCCCAGTCTGCCTCT	group14:7747523-7747543
pta-mir-7bb		yes	-	pta-miR-7-5p	TGGAAGACTAGTGATTTTGTTG	group3:26339862-26339841	-	pta-miR-7a-4/7bb-3p	TGGAAGACTAGTGATTTTGTTGTTT	group3:26339862-26339838
pta-mir-8159		yes	+	pta-miR-8159-5p	TCAGTAACTGGAATCTGTCCCTG	group17:10016564-10016586
pta-mir-9-1-a		yes	+	pta-miR-9-5p	TCTTTGGTTATCTAGCTGTAT	group2:38235377-38235397	+	pta-miR-9-1/5/6-3p	ATAAAGCTAGATAACCGAAAGT	group2:38235416-38235437
pta-mir-9-1-b		yes	+	pta-miR-9-5p	TCTTTGGTTATCTAGCTGTAT	group21:4831993-4832013	+	pta-miR-9-1/5/6-3p	ATAAAGCTAGATAACCGAAAGT	group21:4832032-4832053
pta-mir-92a-1		yes	+	pta-miR-92a-1-5p	AGGTGGGGATGAGTAGCAATGC	group2:17695817-17695838	+	pta-miR-92a-3p	TATTGCACTTGTCCCGGCCTGT	group2:17695853-17695874
pta-mir-92a-2		yes					-	pta-miR-92a-3p	TATTGCACTTGTCCCGGCCTGT	group12:18573961-18573940
pta-mir-93		yes	+	pta-miR-93-5p	AAAAGTGCTGTTTGTGCAGGTAG	group10:8668056-8668078	+	pta-miR-93-3p	ACTGCAAAACCAGCACTTCCTG	group10:8668091-8668112
pta-mir-9-5		yes	-	pta-miR-9-5p	TCTTTGGTTATCTAGCTGTAT	group3:16322636-16322616	-	pta-miR-9-1/5/6-3p	ATAAAGCTAGATAACCGAAAGT	group3:16322599-16322578
pta-mir-9-4		yes	-	pta-miR-9-5p	TCTTTGGTTATCTAGCTGTAT	group7:13788913-13788893	-	pta-miR-9-4-3p	TAAAGCTAGAGAACCGAATGT	group7:13788875-13788855
pta-mir-9-6		no	+	pta-miR-9-5p	TCTTTGGTTATCTAGCTGTAT	group6:22062803-22062823	+	pta-miR-9-1/5/6-3p	ATAAAGCTAGATAACCGAAAGT	group6:22062842-22062863
pta-mir-9-3		yes	+	pta-miR-9-5p	TCTTTGGTTATCTAGCTGTAT	group5:13137155-13137175	+	pta-miR-9-3-3p	TAAAGCTAGATAACCGAATGTA	group5:13137195-13137216
pta-mir-96a		yes	+	pta-miR-96-5p	TTTGGCACTAGCACATTTTTGC	group22:6964984-6965005
pta-mir-96b		yes	-	pta-miR-96-5p	TTTGGCACTAGCACATTTTTGC	group5:5699084-5699063	-	pta-miR-96b-3p	CAGTCATGTATGGTGCCAAAAT	group5:5699042-5699021
pta-mir-9-7		yes	-	pta-miR-9-5p	TCTTTGGTTATCTAGCTGTAT	group14:8049144-8049124	+	pta-miR-9-7-3p	TAAAGCTAGAGAACCGAAAGTA	group14:8049109-8049088
pta-mir-99a		yes	+	pta-miR-99a-5p	AACCCGTAGATCCGATCTTGT	group17:5442315-5442335	+	pta-miR-99a-3p	CAAGCTCGCCTCTGTGGGTC	group17:5442352-5442371
pta-mir-ENSGACG00000022167		yes	-	pta-miR-ENSGACG00000022167-5p	GCCCGGATGATCCTCGGTGG	group8:12604573-12604554
